# Supplementary material for: Geospatial investigations in Colombia reveal variations in the distribution of mood and psychotic disorders
Source: Commun Med (Lond). 2024 Feb 21;4:26. doi: 10.1038/s43856-024-00441-x (PMC10881503; doi:10.1038/s43856-024-00441-x)
Supplement: Supplementary file 2 — Supplementary Data 1 [file 43856_2024_441_MOESM2_ESM.zip]

Archive with 350 entries (325 files):
- Supplementary Data 1.xlsx
- __MACOSX/._Supplementary Data 1.xlsx
- Supplementary Data folders/
- __MACOSX/._Supplementary Data folders
- Supplementary Data folders/Figure 1a/
- __MACOSX/Supplementary Data folders/._Figure 1a
- Supplementary Data folders/.DS_Store
- __MACOSX/Supplementary Data folders/._.DS_Store
- Supplementary Data folders/Figure 3b/
- __MACOSX/Supplementary Data folders/._Figure 3b
- Supplementary Data folders/Figure 1b/
- __MACOSX/Supplementary Data folders/._Figure 1b
- Supplementary Data folders/Figure 1d/
- __MACOSX/Supplementary Data folders/._Figure 1d
- Supplementary Data folders/Figure 1c/
- __MACOSX/Supplementary Data folders/._Figure 1c
- Supplementary Data folders/Figure 2b/
- __MACOSX/Supplementary Data folders/._Figure 2b
- Supplementary Data folders/Figure 1a/ADMINISTRATIVO/
- __MACOSX/Supplementary Data folders/Figure 1a/._ADMINISTRATIVO
- Supplementary Data folders/Figure 1a/Veredas Caldas/
- __MACOSX/Supplementary Data folders/Figure 1a/._Veredas Caldas
- Supplementary Data folders/Figure 1a/.DS_Store
- __MACOSX/Supplementary Data folders/Figure 1a/._.DS_Store
- Supplementary Data folders/Figure 1a/SIMBOLOS/
- __MACOSX/Supplementary Data folders/Figure 1a/._SIMBOLOS
- Supplementary Data folders/Figure 1a/VIAS/
- __MACOSX/Supplementary Data folders/Figure 1a/._VIAS
- Supplementary Data folders/Figure 1a/MGN/
- __MACOSX/Supplementary Data folders/Figure 1a/._MGN
- Supplementary Data folders/Figure 1a/COLOMBIA/
- __MACOSX/Supplementary Data folders/Figure 1a/._COLOMBIA
- Supplementary Data folders/Figure 1a/URBANO/
- __MACOSX/Supplementary Data folders/Figure 1a/._URBANO
- Supplementary Data folders/Figure 1a/VIG2017extra_layer/
- __MACOSX/Supplementary Data folders/Figure 1a/._VIG2017extra_layer
- Supplementary Data folders/Figure 1a/RURAL/
- __MACOSX/Supplementary Data folders/Figure 1a/._RURAL
- Supplementary Data folders/Figure 3b/Oliveira's F SaTScan/
- __MACOSX/Supplementary Data folders/Figure 3b/._Oliveira's F SaTScan
- Supplementary Data folders/Figure 3b/SaTScan Output SCZ Shapefile/
- __MACOSX/Supplementary Data folders/Figure 3b/._SaTScan Output SCZ Shapefile
- Supplementary Data folders/Figure 3b/.DS_Store
- __MACOSX/Supplementary Data folders/Figure 3b/._.DS_Store
- Supplementary Data folders/Figure 3b/SaTScan Output BPD Shapefile/
- __MACOSX/Supplementary Data folders/Figure 3b/._SaTScan Output BPD Shapefile
- Supplementary Data folders/Figure 3b/SaTScan Output MDD Shapefile/
- __MACOSX/Supplementary Data folders/Figure 3b/._SaTScan Output MDD Shapefile
- Supplementary Data folders/Figure 1b/.DS_Store
- __MACOSX/Supplementary Data folders/Figure 1b/._.DS_Store
- Supplementary Data folders/Figure 1b/Caldas 5kmx5km Grid Shapefile/
- __MACOSX/Supplementary Data folders/Figure 1b/._Caldas 5kmx5km Grid Shapefile
- Supplementary Data folders/Figure 1d/maximum_achievable_coverage_data.csv
- __MACOSX/Supplementary Data folders/Figure 1d/._maximum_achievable_coverage_data.csv
- Supplementary Data folders/Figure 1c/.DS_Store
- __MACOSX/Supplementary Data folders/Figure 1c/._.DS_Store
- Supplementary Data folders/Figure 1c/caldas_friction_surface_aligned.tif
- __MACOSX/Supplementary Data folders/Figure 1c/._caldas_friction_surface_aligned.tif
- Supplementary Data folders/Figure 2b/Oliveira's F SaTScan/
- __MACOSX/Supplementary Data folders/Figure 2b/._Oliveira's F SaTScan
- Supplementary Data folders/Figure 2b/.DS_Store
- __MACOSX/Supplementary Data folders/Figure 2b/._.DS_Store
- Supplementary Data folders/Figure 2b/Inpatient SaTScan Output Shapefile/
- __MACOSX/Supplementary Data folders/Figure 2b/._Inpatient SaTScan Output Shapefile
- Supplementary Data folders/Figure 1a/ADMINISTRATIVO/MGN_MPIO_POLITICO.shx
- __MACOSX/Supplementary Data folders/Figure 1a/ADMINISTRATIVO/._MGN_MPIO_POLITICO.shx
- Supplementary Data folders/Figure 1a/ADMINISTRATIVO/MGN_DPTO_POLITICO.shp.xml
- __MACOSX/Supplementary Data folders/Figure 1a/ADMINISTRATIVO/._MGN_DPTO_POLITICO.shp.xml
- Supplementary Data folders/Figure 1a/ADMINISTRATIVO/MGN_MPIO_POLITICO.cpg
- __MACOSX/Supplementary Data folders/Figure 1a/ADMINISTRATIVO/._MGN_MPIO_POLITICO.cpg
- Supplementary Data folders/Figure 1a/ADMINISTRATIVO/MGN_MPIO_POLITICO.shp
- __MACOSX/Supplementary Data folders/Figure 1a/ADMINISTRATIVO/._MGN_MPIO_POLITICO.shp
- Supplementary Data folders/Figure 1a/ADMINISTRATIVO/MGN_MPIO_POLITICO.shp.xml
- __MACOSX/Supplementary Data folders/Figure 1a/ADMINISTRATIVO/._MGN_MPIO_POLITICO.shp.xml
- Supplementary Data folders/Figure 1a/ADMINISTRATIVO/MGN_DPTO_POLITICO.prj
- __MACOSX/Supplementary Data folders/Figure 1a/ADMINISTRATIVO/._MGN_DPTO_POLITICO.prj
- Supplementary Data folders/Figure 1a/ADMINISTRATIVO/MGN_MPIO_POLITICO.dbf
- __MACOSX/Supplementary Data folders/Figure 1a/ADMINISTRATIVO/._MGN_MPIO_POLITICO.dbf
- Supplementary Data folders/Figure 1a/ADMINISTRATIVO/MGN_DPTO_POLITICO.sbn
- __MACOSX/Supplementary Data folders/Figure 1a/ADMINISTRATIVO/._MGN_DPTO_POLITICO.sbn
- Supplementary Data folders/Figure 1a/ADMINISTRATIVO/MGN_DPTO_POLITICO.dbf
- __MACOSX/Supplementary Data folders/Figure 1a/ADMINISTRATIVO/._MGN_DPTO_POLITICO.dbf
- Supplementary Data folders/Figure 1a/ADMINISTRATIVO/MGN_MPIO_POLITICO.prj
- __MACOSX/Supplementary Data folders/Figure 1a/ADMINISTRATIVO/._MGN_MPIO_POLITICO.prj
- Supplementary Data folders/Figure 1a/ADMINISTRATIVO/MGN_DPTO_POLITICO.shp
- __MACOSX/Supplementary Data folders/Figure 1a/ADMINISTRATIVO/._MGN_DPTO_POLITICO.shp
- Supplementary Data folders/Figure 1a/ADMINISTRATIVO/MGN_DPTO_POLITICO.cpg
- __MACOSX/Supplementary Data folders/Figure 1a/ADMINISTRATIVO/._MGN_DPTO_POLITICO.cpg
- Supplementary Data folders/Figure 1a/ADMINISTRATIVO/MGN_DPTO_POLITICO.shx
- __MACOSX/Supplementary Data folders/Figure 1a/ADMINISTRATIVO/._MGN_DPTO_POLITICO.shx
- Supplementary Data folders/Figure 1a/ADMINISTRATIVO/MGN_DPTO_POLITICO.sbx
- __MACOSX/Supplementary Data folders/Figure 1a/ADMINISTRATIVO/._MGN_DPTO_POLITICO.sbx
- Supplementary Data folders/Figure 1a/Veredas Caldas/vereda_names.csv
- __MACOSX/Supplementary Data folders/Figure 1a/Veredas Caldas/._vereda_names.csv
- Supplementary Data folders/Figure 1a/Veredas Caldas/Archive.zip
- __MACOSX/Supplementary Data folders/Figure 1a/Veredas Caldas/._Archive.zip
- Supplementary Data folders/Figure 1a/SIMBOLOS/simbolos04.12.14/
- __MACOSX/Supplementary Data folders/Figure 1a/SIMBOLOS/._simbolos04.12.14
- Supplementary Data folders/Figure 1a/VIAS/VIAS.dbf
- __MACOSX/Supplementary Data folders/Figure 1a/VIAS/._VIAS.dbf
- Supplementary Data folders/Figure 1a/VIAS/VIAS.shp
- __MACOSX/Supplementary Data folders/Figure 1a/VIAS/._VIAS.shp
- Supplementary Data folders/Figure 1a/VIAS/VIAS.cpg
- __MACOSX/Supplementary Data folders/Figure 1a/VIAS/._VIAS.cpg
- Supplementary Data folders/Figure 1a/VIAS/VIAS.shx
- __MACOSX/Supplementary Data folders/Figure 1a/VIAS/._VIAS.shx
- Supplementary Data folders/Figure 1a/VIAS/VIAS.sbx
- __MACOSX/Supplementary Data folders/Figure 1a/VIAS/._VIAS.sbx
- Supplementary Data folders/Figure 1a/VIAS/VIAS.shp.xml
- __MACOSX/Supplementary Data folders/Figure 1a/VIAS/._VIAS.shp.xml
- Supplementary Data folders/Figure 1a/VIAS/VIAS.prj
- __MACOSX/Supplementary Data folders/Figure 1a/VIAS/._VIAS.prj
- Supplementary Data folders/Figure 1a/VIAS/VIAS.sbn
- __MACOSX/Supplementary Data folders/Figure 1a/VIAS/._VIAS.sbn
- Supplementary Data folders/Figure 1a/MGN/MGN_RUR_SECCION.dbf
- __MACOSX/Supplementary Data folders/Figure 1a/MGN/._MGN_RUR_SECCION.dbf
- Supplementary Data folders/Figure 1a/MGN/MGN_URB_SECCION.shx
- __MACOSX/Supplementary Data folders/Figure 1a/MGN/._MGN_URB_SECCION.shx
- Supplementary Data folders/Figure 1a/MGN/MGN_URB_AREA_CENSAL.shx
- __MACOSX/Supplementary Data folders/Figure 1a/MGN/._MGN_URB_AREA_CENSAL.shx
- Supplementary Data folders/Figure 1a/MGN/MGN_URB_SECCION.sbx
- __MACOSX/Supplementary Data folders/Figure 1a/MGN/._MGN_URB_SECCION.sbx
- Supplementary Data folders/Figure 1a/MGN/MGN_URB_SECCION.shp
- __MACOSX/Supplementary Data folders/Figure 1a/MGN/._MGN_URB_SECCION.shp
- Supplementary Data folders/Figure 1a/MGN/MGN_URB_AREA_CENSAL.cpg
- __MACOSX/Supplementary Data folders/Figure 1a/MGN/._MGN_URB_AREA_CENSAL.cpg
- Supplementary Data folders/Figure 1a/MGN/MGN_URB_SECCION.cpg
- __MACOSX/Supplementary Data folders/Figure 1a/MGN/._MGN_URB_SECCION.cpg
- Supplementary Data folders/Figure 1a/MGN/MGN_URB_AREA_CENSAL.shp
- __MACOSX/Supplementary Data folders/Figure 1a/MGN/._MGN_URB_AREA_CENSAL.shp
- Supplementary Data folders/Figure 1a/MGN/MGN_RUR_SECTOR.shp.xml
- __MACOSX/Supplementary Data folders/Figure 1a/MGN/._MGN_RUR_SECTOR.shp.xml
- Supplementary Data folders/Figure 1a/MGN/MGN_URB_SECTOR.shp.xml
- __MACOSX/Supplementary Data folders/Figure 1a/MGN/._MGN_URB_SECTOR.shp.xml
- Supplementary Data folders/Figure 1a/MGN/MGN_RUR_SECTOR.prj
- __MACOSX/Supplementary Data folders/Figure 1a/MGN/._MGN_RUR_SECTOR.prj
- Supplementary Data folders/Figure 1a/MGN/MGN_RUR_SECCION.sbx
- __MACOSX/Supplementary Data folders/Figure 1a/MGN/._MGN_RUR_SECCION.sbx
- Supplementary Data folders/Figure 1a/MGN/MGN_URB_SECTOR.prj
- __MACOSX/Supplementary Data folders/Figure 1a/MGN/._MGN_URB_SECTOR.prj
- Supplementary Data folders/Figure 1a/MGN/MGN_URB_AREA_CENSAL.dbf
- __MACOSX/Supplementary Data folders/Figure 1a/MGN/._MGN_URB_AREA_CENSAL.dbf
- Supplementary Data folders/Figure 1a/MGN/MGN_URB_SECCION.dbf
- __MACOSX/Supplementary Data folders/Figure 1a/MGN/._MGN_URB_SECCION.dbf
- Supplementary Data folders/Figure 1a/MGN/MGN_RUR_SECCION.shx
- __MACOSX/Supplementary Data folders/Figure 1a/MGN/._MGN_RUR_SECCION.shx
- Supplementary Data folders/Figure 1a/MGN/MGN_RUR_SECCION.cpg
- __MACOSX/Supplementary Data folders/Figure 1a/MGN/._MGN_RUR_SECCION.cpg
- Supplementary Data folders/Figure 1a/MGN/MGN_RUR_SECCION.shp
- __MACOSX/Supplementary Data folders/Figure 1a/MGN/._MGN_RUR_SECCION.shp
- Supplementary Data folders/Figure 1a/MGN/MGN_RUR_SECTOR.sbn
- __MACOSX/Supplementary Data folders/Figure 1a/MGN/._MGN_RUR_SECTOR.sbn
- Supplementary Data folders/Figure 1a/MGN/MGN_URB_SECTOR.sbn
- __MACOSX/Supplementary Data folders/Figure 1a/MGN/._MGN_URB_SECTOR.sbn
- Supplementary Data folders/Figure 1a/MGN/MGN_URB_SECCION.sbn
- __MACOSX/Supplementary Data folders/Figure 1a/MGN/._MGN_URB_SECCION.sbn
- Supplementary Data folders/Figure 1a/MGN/MGN_RUR_SECCION.shp.xml
- __MACOSX/Supplementary Data folders/Figure 1a/MGN/._MGN_RUR_SECCION.shp.xml
- Supplementary Data folders/Figure 1a/MGN/MGN_URB_SECCION.prj
- __MACOSX/Supplementary Data folders/Figure 1a/MGN/._MGN_URB_SECCION.prj
- Supplementary Data folders/Figure 1a/MGN/MGN_URB_AREA_CENSAL.prj
- __MACOSX/Supplementary Data folders/Figure 1a/MGN/._MGN_URB_AREA_CENSAL.prj
- Supplementary Data folders/Figure 1a/MGN/MGN_RUR_SECTOR.dbf
- __MACOSX/Supplementary Data folders/Figure 1a/MGN/._MGN_RUR_SECTOR.dbf
- Supplementary Data folders/Figure 1a/MGN/MGN_URB_SECTOR.dbf
- __MACOSX/Supplementary Data folders/Figure 1a/MGN/._MGN_URB_SECTOR.dbf
- Supplementary Data folders/Figure 1a/MGN/MGN_URB_SECCION.shp.xml
- __MACOSX/Supplementary Data folders/Figure 1a/MGN/._MGN_URB_SECCION.shp.xml
- Supplementary Data folders/Figure 1a/MGN/MGN_URB_AREA_CENSAL.shp.xml
- __MACOSX/Supplementary Data folders/Figure 1a/MGN/._MGN_URB_AREA_CENSAL.shp.xml
- Supplementary Data folders/Figure 1a/MGN/MGN_RUR_SECTOR.cpg
- __MACOSX/Supplementary Data folders/Figure 1a/MGN/._MGN_RUR_SECTOR.cpg
- Supplementary Data folders/Figure 1a/MGN/MGN_RUR_SECCION.sbn
- __MACOSX/Supplementary Data folders/Figure 1a/MGN/._MGN_RUR_SECCION.sbn
- Supplementary Data folders/Figure 1a/MGN/MGN_RUR_SECTOR.shp
- __MACOSX/Supplementary Data folders/Figure 1a/MGN/._MGN_RUR_SECTOR.shp
- Supplementary Data folders/Figure 1a/MGN/MGN_URB_SECTOR.cpg
- __MACOSX/Supplementary Data folders/Figure 1a/MGN/._MGN_URB_SECTOR.cpg
- Supplementary Data folders/Figure 1a/MGN/MGN_URB_SECTOR.shp
- __MACOSX/Supplementary Data folders/Figure 1a/MGN/._MGN_URB_SECTOR.shp
- Supplementary Data folders/Figure 1a/MGN/MGN_RUR_SECTOR.shx
- __MACOSX/Supplementary Data folders/Figure 1a/MGN/._MGN_RUR_SECTOR.shx
- Supplementary Data folders/Figure 1a/MGN/MGN_URB_SECTOR.shx
- __MACOSX/Supplementary Data folders/Figure 1a/MGN/._MGN_URB_SECTOR.shx
- Supplementary Data folders/Figure 1a/MGN/MGN_URB_SECTOR.sbx
- __MACOSX/Supplementary Data folders/Figure 1a/MGN/._MGN_URB_SECTOR.sbx
- Supplementary Data folders/Figure 1a/MGN/MGN_RUR_SECCION.prj
- __MACOSX/Supplementary Data folders/Figure 1a/MGN/._MGN_RUR_SECCION.prj
- Supplementary Data folders/Figure 1a/MGN/MGN_RUR_SECTOR.sbx
- __MACOSX/Supplementary Data folders/Figure 1a/MGN/._MGN_RUR_SECTOR.sbx
- Supplementary Data folders/Figure 1a/COLOMBIA/COLOMBIA.dbf
- __MACOSX/Supplementary Data folders/Figure 1a/COLOMBIA/._COLOMBIA.dbf
- Supplementary Data folders/Figure 1a/COLOMBIA/COLOMBIA.CPG
- __MACOSX/Supplementary Data folders/Figure 1a/COLOMBIA/._COLOMBIA.CPG
- Supplementary Data folders/Figure 1a/COLOMBIA/COLOMBIA.shp
- __MACOSX/Supplementary Data folders/Figure 1a/COLOMBIA/._COLOMBIA.shp
- Supplementary Data folders/Figure 1a/COLOMBIA/COLOMBIA.shx
- __MACOSX/Supplementary Data folders/Figure 1a/COLOMBIA/._COLOMBIA.shx
- Supplementary Data folders/Figure 1a/COLOMBIA/COLOMBIA.sbx
- __MACOSX/Supplementary Data folders/Figure 1a/COLOMBIA/._COLOMBIA.sbx
- Supplementary Data folders/Figure 1a/COLOMBIA/COLOMBIA.shp.xml
- __MACOSX/Supplementary Data folders/Figure 1a/COLOMBIA/._COLOMBIA.shp.xml
- Supplementary Data folders/Figure 1a/COLOMBIA/COLOMBIA.prj
- __MACOSX/Supplementary Data folders/Figure 1a/COLOMBIA/._COLOMBIA.prj
- Supplementary Data folders/Figure 1a/COLOMBIA/COLOMBIA.sbn
- __MACOSX/Supplementary Data folders/Figure 1a/COLOMBIA/._COLOMBIA.sbn
- Supplementary Data folders/Figure 1a/URBANO/MGN_CLASE.sbx
- __MACOSX/Supplementary Data folders/Figure 1a/URBANO/._MGN_CLASE.sbx
- Supplementary Data folders/Figure 1a/URBANO/MGN_CLASE.shx
- __MACOSX/Supplementary Data folders/Figure 1a/URBANO/._MGN_CLASE.shx
- Supplementary Data folders/Figure 1a/URBANO/MGN_URB_TOPONIMIA.shp.xml
- __MACOSX/Supplementary Data folders/Figure 1a/URBANO/._MGN_URB_TOPONIMIA.shp.xml
- Supplementary Data folders/Figure 1a/URBANO/MGN_CLASE.cpg
- __MACOSX/Supplementary Data folders/Figure 1a/URBANO/._MGN_CLASE.cpg
- Supplementary Data folders/Figure 1a/URBANO/MGN_CLASE.shp
- __MACOSX/Supplementary Data folders/Figure 1a/URBANO/._MGN_CLASE.shp
- Supplementary Data folders/Figure 1a/URBANO/MGN_URB_MANZANA.prj
- __MACOSX/Supplementary Data folders/Figure 1a/URBANO/._MGN_URB_MANZANA.prj
- Supplementary Data folders/Figure 1a/URBANO/MGN_URB_MANZANA.shp.xml
- __MACOSX/Supplementary Data folders/Figure 1a/URBANO/._MGN_URB_MANZANA.shp.xml
- Supplementary Data folders/Figure 1a/URBANO/MGN_URB_LINEA.shp
- __MACOSX/Supplementary Data folders/Figure 1a/URBANO/._MGN_URB_LINEA.shp
- Supplementary Data folders/Figure 1a/URBANO/MGN_URB_LINEA.cpg
- __MACOSX/Supplementary Data folders/Figure 1a/URBANO/._MGN_URB_LINEA.cpg
- Supplementary Data folders/Figure 1a/URBANO/MGN_CLASE.shp.xml
- __MACOSX/Supplementary Data folders/Figure 1a/URBANO/._MGN_CLASE.shp.xml
- Supplementary Data folders/Figure 1a/URBANO/MGN_URB_LINEA.sbx
- __MACOSX/Supplementary Data folders/Figure 1a/URBANO/._MGN_URB_LINEA.sbx
- Supplementary Data folders/Figure 1a/URBANO/MGN_URB_LINEA.shx
- __MACOSX/Supplementary Data folders/Figure 1a/URBANO/._MGN_URB_LINEA.shx
- Supplementary Data folders/Figure 1a/URBANO/MGN_URB_MANZANA.sbn
- __MACOSX/Supplementary Data folders/Figure 1a/URBANO/._MGN_URB_MANZANA.sbn
- Supplementary Data folders/Figure 1a/URBANO/MGN_URB_LINEA.dbf
- __MACOSX/Supplementary Data folders/Figure 1a/URBANO/._MGN_URB_LINEA.dbf
- Supplementary Data folders/Figure 1a/URBANO/MGN_CLASE.dbf
- __MACOSX/Supplementary Data folders/Figure 1a/URBANO/._MGN_CLASE.dbf
- Supplementary Data folders/Figure 1a/URBANO/MGN_URB_TOPONIMIA.prj
- __MACOSX/Supplementary Data folders/Figure 1a/URBANO/._MGN_URB_TOPONIMIA.prj
- Supplementary Data folders/Figure 1a/URBANO/MGN_URB_NOMENCLATURA_VIAL.prj
- __MACOSX/Supplementary Data folders/Figure 1a/URBANO/._MGN_URB_NOMENCLATURA_VIAL.prj
- Supplementary Data folders/Figure 1a/URBANO/MGN_URB_NOMENCLATURA_VIAL.sbn
- __MACOSX/Supplementary Data folders/Figure 1a/URBANO/._MGN_URB_NOMENCLATURA_VIAL.sbn
- Supplementary Data folders/Figure 1a/URBANO/MGN_URB_TOPONIMIA.sbn
- __MACOSX/Supplementary Data folders/Figure 1a/URBANO/._MGN_URB_TOPONIMIA.sbn
- Supplementary Data folders/Figure 1a/URBANO/MGN_CLASE.sbn
- __MACOSX/Supplementary Data folders/Figure 1a/URBANO/._MGN_CLASE.sbn
- Supplementary Data folders/Figure 1a/URBANO/MGN_URB_NOMENCLATURA_VIAL.dbf
- __MACOSX/Supplementary Data folders/Figure 1a/URBANO/._MGN_URB_NOMENCLATURA_VIAL.dbf
- Supplementary Data folders/Figure 1a/URBANO/MGN_URB_TOPONIMIA.dbf
- __MACOSX/Supplementary Data folders/Figure 1a/URBANO/._MGN_URB_TOPONIMIA.dbf
- Supplementary Data folders/Figure 1a/URBANO/MGN_CLASE.prj
- __MACOSX/Supplementary Data folders/Figure 1a/URBANO/._MGN_CLASE.prj
- Supplementary Data folders/Figure 1a/URBANO/MGN_URB_MANZANA.cpg
- __MACOSX/Supplementary Data folders/Figure 1a/URBANO/._MGN_URB_MANZANA.cpg
- Supplementary Data folders/Figure 1a/URBANO/MGN_URB_LINEA.prj
- __MACOSX/Supplementary Data folders/Figure 1a/URBANO/._MGN_URB_LINEA.prj
- Supplementary Data folders/Figure 1a/URBANO/MGN_URB_LINEA.sbn
- __MACOSX/Supplementary Data folders/Figure 1a/URBANO/._MGN_URB_LINEA.sbn
- Supplementary Data folders/Figure 1a/URBANO/MGN_URB_MANZANA.shx
- __MACOSX/Supplementary Data folders/Figure 1a/URBANO/._MGN_URB_MANZANA.shx
- Supplementary Data folders/Figure 1a/URBANO/MGN_URB_MANZANA.sbx
- __MACOSX/Supplementary Data folders/Figure 1a/URBANO/._MGN_URB_MANZANA.sbx
- Supplementary Data folders/Figure 1a/URBANO/MGN_URB_MANZANA.dbf
- __MACOSX/Supplementary Data folders/Figure 1a/URBANO/._MGN_URB_MANZANA.dbf
- Supplementary Data folders/Figure 1a/URBANO/MGN_URB_TOPONIMIA.cpg
- __MACOSX/Supplementary Data folders/Figure 1a/URBANO/._MGN_URB_TOPONIMIA.cpg
- Supplementary Data folders/Figure 1a/URBANO/MGN_URB_TOPONIMIA.shp
- __MACOSX/Supplementary Data folders/Figure 1a/URBANO/._MGN_URB_TOPONIMIA.shp
- Supplementary Data folders/Figure 1a/URBANO/MGN_URB_LINEA.shp.xml
- __MACOSX/Supplementary Data folders/Figure 1a/URBANO/._MGN_URB_LINEA.shp.xml
- Supplementary Data folders/Figure 1a/URBANO/MGN_URB_NOMENCLATURA_VIAL.shp
- __MACOSX/Supplementary Data folders/Figure 1a/URBANO/._MGN_URB_NOMENCLATURA_VIAL.shp
- Supplementary Data folders/Figure 1a/URBANO/MGN_URB_NOMENCLATURA_VIAL.cpg
- __MACOSX/Supplementary Data folders/Figure 1a/URBANO/._MGN_URB_NOMENCLATURA_VIAL.cpg
- Supplementary Data folders/Figure 3b/Oliveira's F SaTScan/oli_f_v4.dbf
- __MACOSX/Supplementary Data folders/Figure 3b/Oliveira's F SaTScan/._oli_f_v4.dbf
- Supplementary Data folders/Figure 3b/Oliveira's F SaTScan/oli_f_v4.shp
- __MACOSX/Supplementary Data folders/Figure 3b/Oliveira's F SaTScan/._oli_f_v4.shp
- Supplementary Data folders/Figure 3b/Oliveira's F SaTScan/oli_f_v4.shx
- __MACOSX/Supplementary Data folders/Figure 3b/Oliveira's F SaTScan/._oli_f_v4.shx
- Supplementary Data folders/Figure 3b/Oliveira's F SaTScan/oli_f_v4.prj
- __MACOSX/Supplementary Data folders/Figure 3b/Oliveira's F SaTScan/._oli_f_v4.prj
- Supplementary Data folders/Figure 3b/SaTScan Output SCZ Shapefile/scz_in_output_v4.col.prj
- __MACOSX/Supplementary Data folders/Figure 3b/SaTScan Output SCZ Shapefile/._scz_in_output_v4.col.prj
- Supplementary Data folders/Figure 3b/SaTScan Output SCZ Shapefile/scz_in_output_v4.rr.txt
- __MACOSX/Supplementary Data folders/Figure 3b/SaTScan Output SCZ Shapefile/._scz_in_output_v4.rr.txt
- Supplementary Data folders/Figure 3b/SaTScan Output SCZ Shapefile/scz_in_output_v4.col.shp
- __MACOSX/Supplementary Data folders/Figure 3b/SaTScan Output SCZ Shapefile/._scz_in_output_v4.col.shp
- Supplementary Data folders/Figure 3b/SaTScan Output SCZ Shapefile/scz_in_output_v4.col.shx
- __MACOSX/Supplementary Data folders/Figure 3b/SaTScan Output SCZ Shapefile/._scz_in_output_v4.col.shx
- Supplementary Data folders/Figure 3b/SaTScan Output SCZ Shapefile/scz_in_output_v4.col.dbf
- __MACOSX/Supplementary Data folders/Figure 3b/SaTScan Output SCZ Shapefile/._scz_in_output_v4.col.dbf
- Supplementary Data folders/Figure 3b/SaTScan Output SCZ Shapefile/scz_in_output_v4.txt
- __MACOSX/Supplementary Data folders/Figure 3b/SaTScan Output SCZ Shapefile/._scz_in_output_v4.txt
- Supplementary Data folders/Figure 3b/SaTScan Output BPD Shapefile/bpd_in_output_v4.txt
- __MACOSX/Supplementary Data folders/Figure 3b/SaTScan Output BPD Shapefile/._bpd_in_output_v4.txt
- Supplementary Data folders/Figure 3b/SaTScan Output BPD Shapefile/bpd_in_output_v4.col.dbf
- __MACOSX/Supplementary Data folders/Figure 3b/SaTScan Output BPD Shapefile/._bpd_in_output_v4.col.dbf
- Supplementary Data folders/Figure 3b/SaTScan Output BPD Shapefile/bpd_in_output_v4.col.shx
- __MACOSX/Supplementary Data folders/Figure 3b/SaTScan Output BPD Shapefile/._bpd_in_output_v4.col.shx
[truncated: 50 more entries]
