# Supplementary material for: Geospatial investigations in Colombia reveal variations in the distribution of mood and psychotic disorders
Source: Commun Med (Lond). 2024 Feb 21;4:26. doi: 10.1038/s43856-024-00441-x (PMC10881503; doi:10.1038/s43856-024-00441-x)
Supplement: Supplementary file 2 — Supplementary Data 1 [file 43856_2024_441_MOESM2_ESM.zip › Supplementary Data 1.xlsx]

## Sheet: Legend
Legend
Figure 1a
		Description	Location
	Caldas municipalities and towns.	Map of Caldas with municipalities labeled and towns from Colombia DANE shapefile data. Please see citation beelow.	Located in Source Data Folder titled "Figure 1a".
		Citation	Link	Usage
	Data 1	Departamento Administrativo Nacional de Estadística (DANE). Marco Geoestadístico Nacional Versión 2012. Departamento de Caldas. 2018.	https://www.dane.gov.co/files/geoportal-provisional/index.html	Shape files for municipalities and towns downloaded and plotted in QGIS.
Figure 1b
		Description	Location	Columns	Column description
	Colombia population in 5kmx5km grid.	Population of Caldas using Worldpop Colombia raster data aggregated into 5kmx5km grid. Please see citation below.	5kmx5km grid included as shape file in Source Data Folder titled "Figure 1b". Worldpop data included in attached Excel sheet titled "Figure 1b".	Grid_id	Grid ID corresponds to each unique grid cell polygon as coded in the shape file.
				WorldPop_Population	Population estimated by aggregating WorldPop 2018 Colombia data into 5kmx5km grid cells.
		Citation	Link	Usage
	Data 1	Sorichetta A, Hornby GM, Stevens FR, Gaughan AE, Linard C, Tatem AJ. High-resolution gridded population datasets for Latin America and the Caribbean in 2010, 2015, and 2020. Sci Data 2015; 2: 150045.	https://hub.worldpop.org/geodata/summary?id=6349	WorldPop 2018 Colombia population data aggregated into 5kmx5km grid.
Figure 1c
		Description	Location	Usage
	Friction Surface Map	Friction surface map created using Accessmod5 software. Used data sources linked below.	Located in Source Data Folder titled "Figure 1c".	Used to calculate travel time from any point in Caldas to the clinic.
		Citation	Link	Usage
	Data 1	Global Land Cover 2000 [Database]. Belgium: European Commission Joint Research Center. 2000.	https://forobs.jrc.ec.europa.eu/products/glc2000/glc2000.php	Global land cover to generate friction surface map.
		Citation	Link	Usage
	Data 2	NASA/METI/AIST/Japan Spacesystems and U.S./Japan ASTER Science Team (2019). ASTER Global Digital Elevation Model V003 [Data set]. NASA EOSDIS Land Processes DAAC. Accessed 2021-06-03 from https://doi.org/10.5067/ASTER/ASTGTM.003	https://cmr.earthdata.nasa.gov/search/concepts/C1711961296-LPCLOUD.html	Topography data to generate friction surface map.
		Citation	Link	Usage
	Data 3	Defense Mapping Agency (DMA), 1992. Digital Chart of the World. Defense Mapping Agency, Fairfax, Virginia.	https://www.diva-gis.org/gdata	Digital chart of bodies of water to generate friction surface map.
		Citation	Link	Usage
	Data 4	Departamento Administrativo Nacional de Estadística (DANE). Marco Geoestadístico Nacional Versión 2012. Departamento de Caldas. 2018.	https://www.dane.gov.co/files/geoportal-provisional/index.html	Shape file of roads in Caldas to generate friction surface map.
Figure 1d
		Description	Location	Columns	Column description
	Maximum Achievable Coverage Plot	Plot of maximum achievable coverage for given travel time. Converted from raster data to large dataset (will not fit onto excel sheet).	Located in Source Data Folder Titled "Figure 1d"	Longitude	Longitude coordinates corresponding to population and time.
				Latitude	Latitude coordinates corresponding to population and time
				worldpop_population_estimate	Population estimate from WorldPop 2018 Colombia raster data (see citation below).
				travel_time_to_clinic_in_minutes	Travel time from corresponding longitude and latitude coordinates to the clinic measured in minutes.
		Data
	Data 1	Friction surface map raster generated from Figure 1c was used to calculate travel time.
		Citation	Link	Usage
	Data 2	Sorichetta A, Hornby GM, Stevens FR, Gaughan AE, Linard C, Tatem AJ. High-resolution gridded population datasets for Latin America and the Caribbean in 2010, 2015, and 2020. Sci Data 2015; 2: 150045.	https://hub.worldpop.org/geodata/summary?id=6349	WorldPop 2018 Colombia raster data for maximum achievable coverage plot.
Figure 2a
		Description	Location
	Inpatient incidence by municipality	Map of inpatient incidence rate by municipality per 100,000 inhabitants.	Located in attached Excel sheet titled "Figure 2a".
Figure 2b
		Description	Location
	Inpatient hotspot plot	SaTScan hotspot shapefile output for inpatients. Also included Oliveira's F from SaTScan plotted on corresponding 5kmx5km grid cells.	Located in Source Data file titled "Figure 2b".
Figure 3a
		Description	Location	Columns	Column description
	Serious mental illness diagnosis incidence by municipality	Maps of BPD, MDD, and SCZ incidence rate by municipality per 100,000 inhabitants.	Located in attached Excel sheet titled "Figure 3a".	Municipality	Name of corresponding municipality
				Inpatient_Incidence	Incidence of inpatients per 100,000 inhabitants per municipality
Figure 3b
		Description	Location	Columns	Column description
	Serious mental illness diagnosis hotspot plots	SaTScan hotspot outputs in shapefile format for inpatients with diagnosis of BPD, MDD, or SCZ. Also included Oliveira's F from SaTScan plotted on corresponding 5kmx5km grid cells.	Located in Source Data file titled "Figure 3b".	Municipality	Name of corresponding municipality
				BPD_Incidence	Incidence of inpatients with BPD per 100,000 inhabitants per municipality
				MDD_Incidence	Incidence of inpatients with MDD per 100,000 inhabitants per municipality
				SCZ_Incidence	Incidence of inpatients with SCZ per 100,000 inhabitants per municipality

## Sheet: Figure 1b
Figure 1b
	WorldPop aggregate by 5kmx5km grid cell	Grid_id	15	16	17	18	19	29	30	31	32	37	38	39	40	41	42	50	51	52	53	54	56	57	58	59	60	61	62	63	64	72	73	74	75	76	78	79	80	81	82	83	84	93	94	95	96	97	100
		WorldPop_Population	140.234	1263.69	1397.03	729.741	156.182	373.372	490.555	454.371	142.821	211.249	3969.77	4869.36	2540.13	2105.25	21.2167	160.273	682.873	953.531	1128.39	473.702	2092.81	5068.17	1349.99	1363.84	2577	1926.08	3785.32	1459.08	163.6	666.866	1283.42	2128.69	1625.96	43.3918	3257.45	9261.25	6305.99	1773.3	1668.26	1091.56	213.488	24.8395	835.783	2330.66	20920.6	13415.6	536.991
[truncated: 327 more columns]

## Sheet: Figure 2a
Figure 2a
		Municipality Name	AGUADAS	ANSERMA	ARANZAZU	BELALCAZAR	CHINCHINA	FILADELFIA	LA DORADA	LA MERCED	MANIZALES	MANZANARES	MARMATO	MARQUETALIA	MARULANDA	NEIRA	PACORA	PALESTINA	PENSILVANIA	RIOSUCIO	RISARALDA	SALAMINA	SAMANA	SAN JOSE	SUPIA	VICTORIA	VILLAMARIA	VITERBO
	Inpatien Incidence	Inpatient_Incidence	1169.13	774.039	2288.61	815.466	969.713	827.902	384.173	1257.28	1571.9	602.353	462.371	597.124	517.837	591.925	688.873	825.54	393.139	393.131	799.766	946.299	422.464	0	531.115	469	760.357	732.47

## Sheet: Figure 3a
Figure 3a
		Municipality	AGUADAS	ANSERMA	ARANZAZU	BELALCAZAR	CHINCHINA	FILADELFIA	LA DORADA	LA MERCED	MANIZALES	MANZANARES	MARMATO	MARQUETALIA	MARULANDA	NEIRA	PACORA	PALESTINA	PENSILVANIA	RIOSUCIO	RISARALDA	SALAMINA	SAMANA	SAN JOSE	SUPIA	VICTORIA	VILLAMARIA	VITERBO
	SMI Inpatient Diagnosis Incidence	BPD_Incidence	272.558	174.887	861.821	219.901	192.234	193.764	64.6273	302.678	310.56	150.588	118.052	152.328	172.612	197.308	194.505	161.238	125.248	81.4344	175.558	255.443	100.771	0	116.912	80.0732	145.927	178.651
		MDD_Incidence	272.558	123.069	354.304	192.413	205.049	176.149	59.8401	186.263	386.965	117.647	88.5391	121.862	115.075	100.127	113.461	161.238	55.6657	84.2424	87.7792	139.332	50.3856	0	90.1894	125.829	179.721	160.786
		SCZ_Incidence	93.2434	35.6252	38.3032	36.6502	38.4468	17.6149	31.1169	93.1315	61.7975	23.5294	59.0261	36.5586	28.7687	32.3939	64.8351	64.4953	13.9164	26.6768	0	34.8331	38.7582	0	20.0421	34.3171	23.0411	44.6628
