# Supplementary material for: Geospatial investigations in Colombia reveal variations in the distribution of mood and psychotic disorders
Source: Commun Med (Lond). 2024 Feb 21;4:26. doi: 10.1038/s43856-024-00441-x (PMC10881503; doi:10.1038/s43856-024-00441-x)
Supplement: Supplementary file 2 — Supplementary Data 1 [file 43856_2024_441_MOESM2_ESM.zip › Supplementary Data folders/Figure 1a/Veredas Caldas/vereda_names.csv]

dpto_ccdgo	dpto_cnmbr	mpio_ccdgo	MUNICIPIO	codigo_ver	nombre_ver
17	CALDAS	17001	MANIZALES	17001001	AGUA BONITA
17	CALDAS	17001	MANIZALES	17001002	ALTO BONITO
17	CALDAS	17001	MANIZALES	17001003	ALTO DEL GUAMO
17	CALDAS	17001	MANIZALES	17001004	ALTO DEL NARANJO
17	CALDAS	17001	MANIZALES	17001005	ALTO DEL ZARZO
17	CALDAS	17001	MANIZALES	17001006	ALTO TABLAZO
17	CALDAS	17001	MANIZALES	17001008	ALTO Y BAJO CORINTO
17	CALDAS	17001	MANIZALES	17001009	BAJO TABLAZO
17	CALDAS	17001	MANIZALES	17001010	BELMIRA
17	CALDAS	17001	MANIZALES	17001011	BUENAVISTA
17	CALDAS	17001	MANIZALES	17001012	CASCARERO
17	CALDAS	17001	MANIZALES	17001013	CHUPADEROS
17	CALDAS	17001	MANIZALES	17001014	COLOMBIA
17	CALDAS	17001	MANIZALES	17001015	CUCHILLA DEL SALADO
17	CALDAS	17001	MANIZALES	17001016	CUEVA SANTA
17	CALDAS	17001	MANIZALES	17001017	EL ARENILLO PARTE
17	CALDAS	17001	MANIZALES	17001018	EL AVENTINO
17	CALDAS	17001	MANIZALES	17001019	EL CHUZO
17	CALDAS	17001	MANIZALES	17001020	EL DESQUITE
17	CALDAS	17001	MANIZALES	17001021	EL GUINEO
17	CALDAS	17001	MANIZALES	17001022	EL PARAISO
17	CALDAS	17001	MANIZALES	17001024	EL PORVENIR
17	CALDAS	17001	MANIZALES	17001025	LAS PAVAS
17	CALDAS	17001	MANIZALES	17001026	ESPARTILLAL
17	CALDAS	17001	MANIZALES	17001027	GUACAICA
17	CALDAS	17001	MANIZALES	17001028	GUACAS
17	CALDAS	17001	MANIZALES	17001029	HOYO FRIO
17	CALDAS	17001	MANIZALES	17001030	EL HOYO
17	CALDAS	17001	MANIZALES	17001031	JAVA
17	CALDAS	17001	MANIZALES	17001032	LA ARGELIA
17	CALDAS	17001	MANIZALES	17001033	LA AURORA
17	CALDAS	17001	MANIZALES	17001034	LA CABANA
17	CALDAS	17001	MANIZALES	17001035	LA CHINA
17	CALDAS	17001	MANIZALES	17001036	LA ENEA PARTE
17	CALDAS	17001	MANIZALES	17001037	LA ESPERANZA
17	CALDAS	17001	MANIZALES	17001039	LA GARRUCHA
17	CALDAS	17001	MANIZALES	17001040	LA LINDA PARTE
17	CALDAS	17001	MANIZALES	17001041	LA PALMA
17	CALDAS	17001	MANIZALES	17001043	LA POLA
17	CALDAS	17001	MANIZALES	17001044	LA SIRIA
17	CALDAS	17001	MANIZALES	17001045	LA TRINIDAD
17	CALDAS	17001	MANIZALES	17001046	LA VIOLETA
17	CALDAS	17001	MANIZALES	17001047	LISBOA
17	CALDAS	17001	MANIZALES	17001048	MALPASO
17	CALDAS	17001	MANIZALES	17001049	MANZANARES
17	CALDAS	17001	MANIZALES	17001050	EL ROSARIO
17	CALDAS	17001	MANIZALES	17001051	MINITAS
17	CALDAS	17001	MANIZALES	17001052	MORROGACHO PARTE
17	CALDAS	17001	MANIZALES	17001053	OLIVARES
17	CALDAS	17001	MANIZALES	17001054	PATIO BONITO
17	CALDAS	17001	MANIZALES	17001055	PUEBLO HONDO
17	CALDAS	17001	MANIZALES	17001056	QUIEBRA DE VELEZ
17	CALDAS	17001	MANIZALES	17001057	QUIEBRA DEL BILLAR
17	CALDAS	17001	MANIZALES	17001058	RIO BLANCO
17	CALDAS	17001	MANIZALES	17001059	SAN JUAN
17	CALDAS	17001	MANIZALES	17001060	SAN PEREGRINO
17	CALDAS	17001	MANIZALES	17001061	SANTA CLARA
17	CALDAS	17001	MANIZALES	17001062	SANTA RITA
17	CALDAS	17001	MANIZALES	17001063	SIERRA MORENA
17	CALDAS	17001	MANIZALES	17001064	SINAI
17	CALDAS	17001	MANIZALES	17001065	TARROLIS
17	CALDAS	17013	AGUADAS	17013001	AGUADAS
17	CALDAS	17013	AGUADAS	17013002	ALTO BONITO
17	CALDAS	17013	AGUADAS	17013003	ALTO DEL VOLCAN
17	CALDAS	17013	AGUADAS	17013004	ALTO LA MONTANA
17	CALDAS	17013	AGUADAS	17013005	ARENILLAL - EL NARANJO
17	CALDAS	17013	AGUADAS	17013006	ARMA
17	CALDAS	17013	AGUADAS	17013007	BOCAS
17	CALDAS	17013	AGUADAS	17013008	CACIQUILLO
17	CALDAS	17013	AGUADAS	17013009	CANAVERAL
17	CALDAS	17013	AGUADAS	17013010	COLORADOS
17	CALDAS	17013	AGUADAS	17013011	CULEBRAL
17	CALDAS	17013	AGUADAS	17013012	DOSQUEBRADAS
17	CALDAS	17013	AGUADAS	17013013	EL CEDRAL
17	CALDAS	17013	AGUADAS	17013014	EL DIAMANTE
17	CALDAS	17013	AGUADAS	17013015	EL EDEN
17	CALDAS	17013	AGUADAS	17013016	EL ESPINAL
17	CALDAS	17013	AGUADAS	17013017	EL GUACO
17	CALDAS	17013	AGUADAS	17013018	EL GUAMO
17	CALDAS	17013	AGUADAS	17013019	EL LIMON
17	CALDAS	17013	AGUADAS	17013020	EL LLANO
17	CALDAS	17013	AGUADAS	17013021	EL POMO
17	CALDAS	17013	AGUADAS	17013022	ENCIMADAS
17	CALDAS	17013	AGUADAS	17013023	ESTACION AGUADAS
17	CALDAS	17013	AGUADAS	17013024	GUAIMARAL
17	CALDAS	17013	AGUADAS	17013025	GUAYABAL
17	CALDAS	17013	AGUADAS	17013026	JORDAN
17	CALDAS	17013	AGUADAS	17013027	LA ASOMBROSA
17	CALDAS	17013	AGUADAS	17013028	LA BLANQUITA
17	CALDAS	17013	AGUADAS	17013029	LA CASTRILLONA
17	CALDAS	17013	AGUADAS	17013030	LA CHORRERA
17	CALDAS	17013	AGUADAS	17013031	LA LORENA
17	CALDAS	17013	AGUADAS	17013032	LA MARIA
17	CALDAS	17013	AGUADAS	17013033	LA PICARRA
17	CALDAS	17013	AGUADAS	17013034	LA RUEDA
17	CALDAS	17013	AGUADAS	17013035	LA ZULIA
17	CALDAS	17013	AGUADAS	17013036	LAS COLES - LA JUDEA
17	CALDAS	17013	AGUADAS	17013037	LETICIA
17	CALDAS	17013	AGUADAS	17013038	LLANO GRANDE ABAJO
17	CALDAS	17013	AGUADAS	17013039	LLANO GRANDE ARRIBA
17	CALDAS	17013	AGUADAS	17013040	LOS CHARCOS
17	CALDAS	17013	AGUADAS	17013041	LOS NARANJOS
17	CALDAS	17013	AGUADAS	17013042	MALABRIGO
17	CALDAS	17013	AGUADAS	17013043	MATECANA
17	CALDAS	17013	AGUADAS	17013044	MERMITA
17	CALDAS	17013	AGUADAS	17013045	MESONES
17	CALDAS	17013	AGUADAS	17013046	MIRAFLORES
17	CALDAS	17013	AGUADAS	17013047	MONTE REDONDO
17	CALDAS	17013	AGUADAS	17013048	NUDILLALES
17	CALDAS	17013	AGUADAS	17013049	PENOLES
17	CALDAS	17013	AGUADAS	17013050	PISAMAL
17	CALDAS	17013	AGUADAS	17013051	PITO
17	CALDAS	17013	AGUADAS	17013052	PORE
17	CALDAS	17013	AGUADAS	17013053	PUENTE PIEDRA
17	CALDAS	17013	AGUADAS	17013054	RIO ARRIBA
17	CALDAS	17013	AGUADAS	17013055	RISARALDA
17	CALDAS	17013	AGUADAS	17013056	SALINEROS
17	CALDAS	17013	AGUADAS	17013057	SAN ANTONIO
17	CALDAS	17013	AGUADAS	17013058	SAN MARTIN
17	CALDAS	17013	AGUADAS	17013059	SAN NICOLAS
17	CALDAS	17013	AGUADAS	17013060	SAN PABLO
17	CALDAS	17013	AGUADAS	17013061	SANTA INES
17	CALDAS	17013	AGUADAS	17013062	SANTA RITA
17	CALDAS	17013	AGUADAS	17013063	SANTA ROSA
17	CALDAS	17013	AGUADAS	17013064	TAMBORAL
17	CALDAS	17013	AGUADAS	17013065	TIERRA FRIA
17	CALDAS	17013	AGUADAS	17013066	VIBORAL
17	CALDAS	17042	ANSERMA	17042001	AGUABONITA
17	CALDAS	17042	ANSERMA	17042002	ALEJANDRIA
17	CALDAS	17042	ANSERMA	17042003	ALSACIA
17	CALDAS	17042	ANSERMA	17042004	BELLAVISTA
17	CALDAS	17042	ANSERMA	17042005	BETANIA
17	CALDAS	17042	ANSERMA	17042006	CAMPOALEGRE O TUSAS
17	CALDAS	17042	ANSERMA	17042007	CARMELO ALTO
17	CALDAS	17042	ANSERMA	17042008	CARMELO BAJO
17	CALDAS	17042	ANSERMA	17042009	CAUYA
17	CALDAS	17042	ANSERMA	17042010	CHAPATA
17	CALDAS	17042	ANSERMA	17042011	CHAVARQUIA
17	CALDAS	17042	ANSERMA	17042012	CONCHARI
17	CALDAS	17042	ANSERMA	17042013	EL CERRO
17	CALDAS	17042	ANSERMA	17042014	EL CONSUELO
17	CALDAS	17042	ANSERMA	17042015	EL HORRO
17	CALDAS	17042	ANSERMA	17042016	EL LIMON
17	CALDAS	17042	ANSERMA	17042017	EL PARAISO
17	CALDAS	17042	ANSERMA	17042018	EL PENSIL
17	CALDAS	17042	ANSERMA	17042019	EL POBLADO
17	CALDAS	17042	ANSERMA	17042020	EL RECREO
17	CALDAS	17042	ANSERMA	17042021	EL ROSARIO
17	CALDAS	17042	ANSERMA	17042022	EL TABLAZO
17	CALDAS	17042	ANSERMA	17042023	GUAMITO
17	CALDAS	17042	ANSERMA	17042024	GUAPACHA
17	CALDAS	17042	ANSERMA	17042025	JUAN PEREZ
17	CALDAS	17042	ANSERMA	17042026	LA ARBOLEDA
17	CALDAS	17042	ANSERMA	17042027	LA CABANA
17	CALDAS	17042	ANSERMA	17042028	LA ESMERALDA
17	CALDAS	17042	ANSERMA	17042029	LA FLORESTA
17	CALDAS	17042	ANSERMA	17042030	LA FLORIDA
17	CALDAS	17042	ANSERMA	17042031	LA FRISOLINA
17	CALDAS	17042	ANSERMA	17042032	LA INDIA
17	CALDAS	17042	ANSERMA	17042033	LA ISLA
17	CALDAS	17042	ANSERMA	17042034	LA LAGUNA
17	CALDAS	17042	ANSERMA	17042035	LA LINDA
17	CALDAS	17042	ANSERMA	17042036	LA LOMA
17	CALDAS	17042	ANSERMA	17042037	LA PERLA
17	CALDAS	17042	ANSERMA	17042038	LA RICA
17	CALDAS	17042	ANSERMA	17042039	LA TOLDA
17	CALDAS	17042	ANSERMA	17042040	LAS MERCEDES
17	CALDAS	17042	ANSERMA	17042041	LOMA BAJA
17	CALDAS	17042	ANSERMA	17042042	LOS ENCUENTROS
17	CALDAS	17042	ANSERMA	17042043	MARAPRA
17	CALDAS	17042	ANSERMA	17042044	MIRAVALLE
17	CALDAS	17042	ANSERMA	17042045	MONTECRISTO
17	CALDAS	17042	ANSERMA	17042046	MORROAZUL
17	CALDAS	17042	ANSERMA	17042047	NUBIA ALTA
17	CALDAS	17042	ANSERMA	17042048	NUBIA BAJA
17	CALDAS	17042	ANSERMA	17042049	PALO BLANCO
17	CALDAS	17042	ANSERMA	17042050	PARTIDAS
17	CALDAS	17042	ANSERMA	17042051	PATIO BONITO
17	CALDAS	17042	ANSERMA	17042052	SAN LUIS
17	CALDAS	17042	ANSERMA	17042053	SAN PEDRO
17	CALDAS	17042	ANSERMA	17042054	SORIA
17	CALDAS	17042	ANSERMA	17042055	TABLA ROJA
17	CALDAS	17042	ANSERMA	17042056	TAMARBIA
17	CALDAS	17042	ANSERMA	17042057	TAUDIA BAJO
17	CALDAS	17042	ANSERMA	17042058	TAUDIA ALTO
17	CALDAS	17042	ANSERMA	17042059	TUMARAPO
17	CALDAS	17042	ANSERMA	17042060	VERGEL ALTO
17	CALDAS	17042	ANSERMA	17042061	VERGEL BAJO
17	CALDAS	17042	ANSERMA	17042062	VILLAOROZCO
17	CALDAS	17050	ARANZAZU	17050001	ALEGRIAS
17	CALDAS	17050	ARANZAZU	17050002	BARRO BLANCO
17	CALDAS	17050	ARANZAZU	17050003	BUENAVISTA
17	CALDAS	17050	ARANZAZU	17050004	BUENAVISTA CHUPADEROS
17	CALDAS	17050	ARANZAZU	17050005	BUENOS AIRES
17	CALDAS	17050	ARANZAZU	17050006	CAMELIA GRANDE
17	CALDAS	17050	ARANZAZU	17050007	CAMELIA PEQUENA
17	CALDAS	17050	ARANZAZU	17050008	CAMPO ALEGRE
17	CALDAS	17050	ARANZAZU	17050009	CHAMBERY
17	CALDAS	17050	ARANZAZU	17050010	CHUPADEROS SANTA TERESITA
17	CALDAS	17050	ARANZAZU	17050011	CUATRO ESQUINAS
17	CALDAS	17050	ARANZAZU	17050012	EL DIAMANTE
17	CALDAS	17050	ARANZAZU	17050013	EL EDEN
17	CALDAS	17050	ARANZAZU	17050015	EL LAUREL
17	CALDAS	17050	ARANZAZU	17050016	EL RETIRO
17	CALDAS	17050	ARANZAZU	17050017	EL ROBLAL
17	CALDAS	17050	ARANZAZU	17050018	EL ROCIO
17	CALDAS	17050	ARANZAZU	17050019	LA ESPERANZA
17	CALDAS	17050	ARANZAZU	17050020	LA FLORESTA
17	CALDAS	17050	ARANZAZU	17050021	LA GUAIRA
17	CALDAS	17050	ARANZAZU	17050022	LA HONDA
17	CALDAS	17050	ARANZAZU	17050023	LA HONDITA
17	CALDAS	17050	ARANZAZU	17050024	LA MESETA
17	CALDAS	17050	ARANZAZU	17050025	LA PLANTA
17	CALDAS	17050	ARANZAZU	17050026	LA PRADERA
17	CALDAS	17050	ARANZAZU	17050027	MANZANILLO
17	CALDAS	17050	ARANZAZU	17050028	MORAVIA
17	CALDAS	17050	ARANZAZU	17050029	MUELAS
17	CALDAS	17050	ARANZAZU	17050030	PALMICHAL
17	CALDAS	17050	ARANZAZU	17050031	PUERTO SAMARIA
17	CALDAS	17050	ARANZAZU	17050032	SABANA LARGA
17	CALDAS	17050	ARANZAZU	17050033	SAN ANTONIO
17	CALDAS	17050	ARANZAZU	17050034	SAN IGNACIO
17	CALDAS	17050	ARANZAZU	17050035	SAN JOSE
17	CALDAS	17050	ARANZAZU	17050036	SAN RAFAEL
17	CALDAS	17050	ARANZAZU	17050037	VARSOVIA
17	CALDAS	17088	BELALCAZAR	17088001	ALTO BONITO
17	CALDAS	17088	BELALCAZAR	17088002	BELMONTE
17	CALDAS	17088	BELALCAZAR	17088003	BUENAVISTA
17	CALDAS	17088	BELALCAZAR	17088004	BUENOS AIRES
17	CALDAS	17088	BELALCAZAR	17088005	EL AGUILA
17	CALDAS	17088	BELALCAZAR	17088006	EL BOSQUE
17	CALDAS	17088	BELALCAZAR	17088007	EL CARMEN
17	CALDAS	17088	BELALCAZAR	17088008	EL CONVENTO (CONVENTOS)
17	CALDAS	17088	BELALCAZAR	17088009	EL CRUCERO
17	CALDAS	17088	BELALCAZAR	17088010	EL MADRONO
17	CALDAS	17088	BELALCAZAR	17088011	EL PORVENIR
17	CALDAS	17088	BELALCAZAR	17088012	EL ROSARIO
17	CALDAS	17088	BELALCAZAR	17088013	EL SOCORRO
17	CALDAS	17088	BELALCAZAR	17088014	EL ZANCUDO
17	CALDAS	17088	BELALCAZAR	17088015	LA ALEMANIA
17	CALDAS	17088	BELALCAZAR	17088016	LA BETULIA
17	CALDAS	17088	BELALCAZAR	17088017	LA CASCADA
17	CALDAS	17088	BELALCAZAR	17088018	LA CRISTALINA
17	CALDAS	17088	BELALCAZAR	17088019	LA ELVIRA
17	CALDAS	17088	BELALCAZAR	17088020	LA FLORIDA
17	CALDAS	17088	BELALCAZAR	17088021	LA HABANA
17	CALDAS	17088	BELALCAZAR	17088022	LA PALOMA
17	CALDAS	17088	BELALCAZAR	17088023	LA ROMELIA
17	CALDAS	17088	BELALCAZAR	17088024	LA TURQUESA
17	CALDAS	17088	BELALCAZAR	17088025	LA ZAINERA
17	CALDAS	17088	BELALCAZAR	17088026	LAS DELICIAS
17	CALDAS	17088	BELALCAZAR	17088027	MONTERREDONDO
17	CALDAS	17088	BELALCAZAR	17088028	SAN ISIDRO
17	CALDAS	17088	BELALCAZAR	17088029	SAN NARCISO
17	CALDAS	17088	BELALCAZAR	17088030	TIERRADENTRO
17	CALDAS	17088	BELALCAZAR	17088031	TRAVESIAS
17	CALDAS	17174	CHINCHINA	17174001	ALTAMIRA
17	CALDAS	17174	CHINCHINA	17174002	ALTO CHUSCAL
17	CALDAS	17174	CHINCHINA	17174003	ALTO DE LA MINA
17	CALDAS	17174	CHINCHINA	17174004	BAJO CHUSCAL
17	CALDAS	17174	CHINCHINA	17174005	BAJO ESPANOL
17	CALDAS	17174	CHINCHINA	17174006	BUENAVISTA
17	CALDAS	17174	CHINCHINA	17174007	EL EDEN
17	CALDAS	17174	CHINCHINA	17174008	EL TREBOL
17	CALDAS	17174	CHINCHINA	17174009	GUACAMAYO
17	CALDAS	17174	CHINCHINA	17174010	GUAYABAL
17	CALDAS	17174	CHINCHINA	17174011	LA CACHUCHA
17	CALDAS	17174	CHINCHINA	17174012	LA ESMERALDA
17	CALDAS	17174	CHINCHINA	17174013	LA ESTRELLA
17	CALDAS	17174	CHINCHINA	17174014	LA FLORESTA
17	CALDAS	17174	CHINCHINA	17174015	LA INSULA
17	CALDAS	17174	CHINCHINA	17174016	LA PAZ
17	CALDAS	17174	CHINCHINA	17174017	LA PRADERA
17	CALDAS	17174	CHINCHINA	17174018	LOS MANGOS
17	CALDAS	17174	CHINCHINA	17174019	PARTIDAS
17	CALDAS	17174	CHINCHINA	17174020	QUIEBRA DE NARANJAL
17	CALDAS	17174	CHINCHINA	17174021	SAN ANDRES
17	CALDAS	17272	FILADELFIA	17272001	AGUADITA GRANDE
17	CALDAS	17272	FILADELFIA	17272002	AGUADITA PEQUENA
17	CALDAS	17272	FILADELFIA	17272003	ALTOMIRA
17	CALDAS	17272	FILADELFIA	17272004	BALMORAL
17	CALDAS	17272	FILADELFIA	17272005	BARCINAL
17	CALDAS	17272	FILADELFIA	17272006	CHURIMALES
17	CALDAS	17272	FILADELFIA	17272007	EL CASTILLO
17	CALDAS	17272	FILADELFIA	17272008	EL GUARUMO
17	CALDAS	17272	FILADELFIA	17272009	EL PINTADO
17	CALDAS	17272	FILADELFIA	17272010	EL TAMBO
17	CALDAS	17272	FILADELFIA	17272011	EL VERSO
17	CALDAS	17272	FILADELFIA	17272012	FRUTALES
17	CALDAS	17272	FILADELFIA	17272013	LA AMAPOLA
17	CALDAS	17272	FILADELFIA	17272014	LA BOCANA
17	CALDAS	17272	FILADELFIA	17272015	LA CEIBA
17	CALDAS	17272	FILADELFIA	17272016	LA DORADA
17	CALDAS	17272	FILADELFIA	17272017	LA FLORIDA
17	CALDAS	17272	FILADELFIA	17272018	LA ILUSION
17	CALDAS	17272	FILADELFIA	17272019	LA INDIA
17	CALDAS	17272	FILADELFIA	17272020	LA LOMA
17	CALDAS	17272	FILADELFIA	17272021	LA MARINA
17	CALDAS	17272	FILADELFIA	17272022	LA MONTANA
17	CALDAS	17272	FILADELFIA	17272023	LA PAILA
17	CALDAS	17272	FILADELFIA	17272024	LA PALMA
17	CALDAS	17272	FILADELFIA	17272025	LA RUSIA
17	CALDAS	17272	FILADELFIA	17272026	LA SOLEDAD
17	CALDAS	17272	FILADELFIA	17272027	MADRONALES
17	CALDAS	17272	FILADELFIA	17272028	MAYBA
17	CALDAS	17272	FILADELFIA	17272029	MEDIACION
17	CALDAS	17272	FILADELFIA	17272030	MORRITOS
17	CALDAS	17272	FILADELFIA	17272031	MURRAPAL
17	CALDAS	17272	FILADELFIA	17272032	SAN LUIS
17	CALDAS	17272	FILADELFIA	17272033	SANTA ANA
17	CALDAS	17272	FILADELFIA	17272034	SANTA RITA
17	CALDAS	17272	FILADELFIA	17272035	ZABALETA
17	CALDAS	17380	LA DORADA	17380001	BUENAVISTA
17	CALDAS	17380	LA DORADA	17380002	DONA JUANA
17	CALDAS	17380	LA DORADA	17380003	EL JAPON
17	CALDAS	17380	LA DORADA	17380004	EL TIGRE
17	CALDAS	17380	LA DORADA	17380005	GUADUALES
17	CALDAS	17380	LA DORADA	17380006	GUARINOCITO
17	CALDAS	17380	LA DORADA	17380007	HORIZONTES
17	CALDAS	17380	LA DORADA	17380008	LA ATARRAYA
17	CALDAS	17380	LA DORADA	17380009	LA AGUSTINA
17	CALDAS	17380	LA DORADA	17380010	LA ARENOSA
17	CALDAS	17380	LA DORADA	17380011	LA BOCANA
17	CALDAS	17380	LA DORADA	17380012	LA ESPANOLA
17	CALDAS	17380	LA DORADA	17380013	LA HABANA
17	CALDAS	17380	LA DORADA	17380014	LA PETROLEA
17	CALDAS	17380	LA DORADA	17380015	LAS BRISAS
17	CALDAS	17380	LA DORADA	17380016	LAS CAMELIAS
17	CALDAS	17380	LA DORADA	17380017	PONTONA
17	CALDAS	17380	LA DORADA	17380018	PURNIO
17	CALDAS	17380	LA DORADA	17380019	SANTA HELENA
17	CALDAS	17380	LA DORADA	17380020	TABLONES
17	CALDAS	17380	LA DORADA	17380021	YUCATAN
17	CALDAS	17388	LA MERCED	17388001	CHUSPA
17	CALDAS	17388	LA MERCED	17388002	SIN DEFINIR
17	CALDAS	17388	LA MERCED	17388003	LLANADAS
17	CALDAS	17388	LA MERCED	17388004	CUCHILLAL
17	CALDAS	17433	MANZANARES	17433001	AGUA BONITA
17	CALDAS	17433	MANZANARES	17433002	BUENOS AIRES
17	CALDAS	17433	MANZANARES	17433003	CAMPO ALEGRE
17	CALDAS	17433	MANZANARES	17433004	CANTADELICIA
17	CALDAS	17433	MANZANARES	17433005	COROZAL
17	CALDAS	17433	MANZANARES	17433006	DOS QUEBRADAS
17	CALDAS	17433	MANZANARES	17433007	EL ALISO
17	CALDAS	17433	MANZANARES	17433008	EL CRUCERO
17	CALDAS	17433	MANZANARES	17433009	EL SUELDO
17	CALDAS	17433	MANZANARES	17433010	EL TORO
17	CALDAS	17433	MANZANARES	17433011	EL VERGEL
17	CALDAS	17433	MANZANARES	17433012	GUAYAQUIL
17	CALDAS	17433	MANZANARES	17433013	LA ARABIA
17	CALDAS	17433	MANZANARES	17433014	LA CAMPINA
17	CALDAS	17433	MANZANARES	17433015	LA CEIBA
17	CALDAS	17433	MANZANARES	17433016	LA CRISTALINA
17	CALDAS	17433	MANZANARES	17433017	LA ESMERALDA
17	CALDAS	17433	MANZANARES	17433018	LA GALLERA
17	CALDAS	17433	MANZANARES	17433019	LA ITALIA
17	CALDAS	17433	MANZANARES	17433020	LA MIEL
17	CALDAS	17433	MANZANARES	17433021	LA RICA
17	CALDAS	17433	MANZANARES	17433022	LA SONRISA
17	CALDAS	17433	MANZANARES	17433023	LA UNION
17	CALDAS	17433	MANZANARES	17433024	LAS MARGARITAS
17	CALDAS	17433	MANZANARES	17433025	LAS MERCEDES
17	CALDAS	17433	MANZANARES	17433026	LAS PENAS
17	CALDAS	17433	MANZANARES	17433027	LLANADAS
17	CALDAS	17433	MANZANARES	17433028	LOS PLANES
17	CALDAS	17433	MANZANARES	17433029	NARANJAL
17	CALDAS	17433	MANZANARES	17433030	PALMICHAL
17	CALDAS	17433	MANZANARES	17433031	QUEBRADITAS
17	CALDAS	17433	MANZANARES	17433032	ROMERAL
17	CALDAS	17433	MANZANARES	17433033	SAN JOSE
17	CALDAS	17433	MANZANARES	17433034	SAN JUAN CARRETERA
17	CALDAS	17433	MANZANARES	17433035	SAN JUAN GUARINO
17	CALDAS	17433	MANZANARES	17433036	SAN JUAN LA SIRIA
17	CALDAS	17433	MANZANARES	17433037	SAN PEDRO
17	CALDAS	17433	MANZANARES	17433038	SAN VICENTE
17	CALDAS	17433	MANZANARES	17433039	SANTA BAa¬RBARA ALTA
17	CALDAS	17433	MANZANARES	17433040	SANTA BARBARA BAJA
17	CALDAS	17433	MANZANARES	17433041	SANTODOMINGO
17	CALDAS	17433	MANZANARES	17433042	VEREDAS CENTRO
17	CALDAS	17442	MARMATO	17442001	GADUALEJO
17	CALDAS	17442	MARMATO	17442002	LA CUCHILLA
17	CALDAS	17442	MARMATO	17442003	LA MIEL
17	CALDAS	17442	MARMATO	17442004	EL VERGEL
17	CALDAS	17442	MARMATO	17442005	SAN JUAN
17	CALDAS	17442	MARMATO	17442006	CABRAS
17	CALDAS	17442	MARMATO	17442007	EL LLANO
17	CALDAS	17442	MARMATO	17442008	ECHANDIA
17	CALDAS	17444	MARQUETALIA	17444001	ALEGRIAS
17	CALDAS	17444	MARQUETALIA	17444002	ALTO BONITO
17	CALDAS	17444	MARQUETALIA	17444003	BUENOS AIRES
17	CALDAS	17444	MARQUETALIA	17444004	CAMPO ALEGRE
17	CALDAS	17444	MARQUETALIA	17444005	COSTA RICA
17	CALDAS	17444	MARQUETALIA	17444006	CUCUTA
17	CALDAS	17444	MARQUETALIA	17444007	EL AGUACATE
17	CALDAS	17444	MARQUETALIA	17444008	EL CHOCO
17	CALDAS	17444	MARQUETALIA	17444009	EL PALMAR
17	CALDAS	17444	MARQUETALIA	17444010	EL PLACER
17	CALDAS	17444	MARQUETALIA	17444011	EL PORVENIR
17	CALDAS	17444	MARQUETALIA	17444012	EL RETIRO
17	CALDAS	17444	MARQUETALIA	17444013	EL ROSARIO
17	CALDAS	17444	MARQUETALIA	17444014	EL VERGEL
17	CALDAS	17444	MARQUETALIA	17444015	GANCHOS
17	CALDAS	17444	MARQUETALIA	17444016	GUACAS
17	CALDAS	17444	MARQUETALIA	17444017	GUARINO GUAMO
17	CALDAS	17444	MARQUETALIA	17444018	GUARINO SAN ROQUE
17	CALDAS	17444	MARQUETALIA	17444019	GUAYAQUIL
17	CALDAS	17444	MARQUETALIA	17444020	LA BAMBA
17	CALDAS	17444	MARQUETALIA	17444021	LA BELLA
17	CALDAS	17444	MARQUETALIA	17444022	LA ESTRELLA
17	CALDAS	17444	MARQUETALIA	17444023	LA FLORIDA
17	CALDAS	17444	MARQUETALIA	17444024	LA LITUANIA
17	CALDAS	17444	MARQUETALIA	17444025	LA MAPORITA
17	CALDAS	17444	MARQUETALIA	17444026	LA MIEL
17	CALDAS	17444	MARQUETALIA	17444027	LA MIRLA
17	CALDAS	17444	MARQUETALIA	17444028	LA MOSCOVITA
17	CALDAS	17444	MARQUETALIA	17444029	LA PALMA
17	CALDAS	17444	MARQUETALIA	17444030	LA PARDA
17	CALDAS	17444	MARQUETALIA	17444031	LA PLAYA
17	CALDAS	17444	MARQUETALIA	17444032	LA QUIEBRA
17	CALDAS	17444	MARQUETALIA	17444033	LAS ENCIMADAS
17	CALDAS	17444	MARQUETALIA	17444034	LAS GAVIOTAS
17	CALDAS	17444	MARQUETALIA	17444035	LOS ZAINOS
17	CALDAS	17444	MARQUETALIA	17444036	PATIO BONITO
17	CALDAS	17444	MARQUETALIA	17444037	SAN GREGORIO
17	CALDAS	17444	MARQUETALIA	17444038	SAN JUAN
17	CALDAS	17444	MARQUETALIA	17444039	SAN LUIS
17	CALDAS	17444	MARQUETALIA	17444040	SAN PABLO
17	CALDAS	17444	MARQUETALIA	17444041	SAN ROQUE
17	CALDAS	17444	MARQUETALIA	17444042	SANTA HELENA
17	CALDAS	17444	MARQUETALIA	17444043	TEBAIDA
17	CALDAS	17444	MARQUETALIA	17444044	UNION ALTA
17	CALDAS	17444	MARQUETALIA	17444045	UNION BAJA
17	CALDAS	17444	MARQUETALIA	17444046	UNION ESPERANZA
17	CALDAS	17446	MARULANDA	17446001	CENTRO MARULANDA
17	CALDAS	17446	MARULANDA	17446002	CENTRO MONTEBONITO
17	CALDAS	17446	MARULANDA	17446003	EL PARAMO
17	CALDAS	17446	MARULANDA	17446004	EL ZANCUDO
17	CALDAS	17446	MARULANDA	17446005	LA ALEJANDRIA
17	CALDAS	17446	MARULANDA	17446006	LA LAGUNA
17	CALDAS	17446	MARULANDA	17446007	LA SUECIA
17	CALDAS	17446	MARULANDA	17446008	LAS PENAS
17	CALDAS	17446	MARULANDA	17446009	MOLLEJONES
17	CALDAS	17446	MARULANDA	17446010	NARANJAL
17	CALDAS	17446	MARULANDA	17446011	RINCON SANTO
17	CALDAS	17446	MARULANDA	17446012	SAN ISIDRO
17	CALDAS	17446	MARULANDA	17446013	SANTA CLARA
17	CALDAS	17446	MARULANDA	17446014	SANTA RITA
17	CALDAS	17486	NEIRA	17486001	AGUACAL
17	CALDAS	17486	NEIRA	17486002	ARMENIA
17	CALDAS	17486	NEIRA	17486003	BUENOS AIRES
17	CALDAS	17486	NEIRA	17486004	CANTADELICIA
17	CALDAS	17486	NEIRA	17486005	CEYLAN
17	CALDAS	17486	NEIRA	17486006	CHOLO
17	CALDAS	17486	NEIRA	17486007	CHUPADEROS
17	CALDAS	17486	NEIRA	17486008	CRISTALINA
17	CALDAS	17486	NEIRA	17486009	CUBA
17	CALDAS	17486	NEIRA	17486010	LOS CAUCES
17	CALDAS	17486	NEIRA	17486011	EL CARDAL
17	CALDAS	17486	NEIRA	17486012	EL COROZO
17	CALDAS	17486	NEIRA	17486013	EL CRUCERO
17	CALDAS	17486	NEIRA	17486014	EL DESCANSO
17	CALDAS	17486	NEIRA	17486015	EL HIGUERON
17	CALDAS	17486	NEIRA	17486016	EL JARDIN
17	CALDAS	17486	NEIRA	17486017	EL LAUREL
17	CALDAS	17486	NEIRA	17486018	EL LIMON
17	CALDAS	17486	NEIRA	17486019	EL RIO
17	CALDAS	17486	NEIRA	17486020	EL YUNQUE
17	CALDAS	17486	NEIRA	17486021	EL ZANJON
17	CALDAS	17486	NEIRA	17486022	GUACAICA
17	CALDAS	17486	NEIRA	17486023	LA ESPERANZA
17	CALDAS	17486	NEIRA	17486024	LA FELICIA
17	CALDAS	17486	NEIRA	17486025	LA GREGORITA
17	CALDAS	17486	NEIRA	17486026	LA ISLA
17	CALDAS	17486	NEIRA	17486027	LA MESA
17	CALDAS	17486	NEIRA	17486028	LLANO GRANDE
17	CALDAS	17486	NEIRA	17486029	LOS ZAINOS
17	CALDAS	17486	NEIRA	17486030	MANGA BONITA
17	CALDAS	17486	NEIRA	17486031	NEIRA
17	CALDAS	17486	NEIRA	17486032	PUEBLO RICO
17	CALDAS	17486	NEIRA	17486033	PUEBLO VIEJO
17	CALDAS	17486	NEIRA	17486034	QUEBRADA NEGRA
17	CALDAS	17486	NEIRA	17486035	SAN JOSE
17	CALDAS	17486	NEIRA	17486036	SAN PABLO
17	CALDAS	17486	NEIRA	17486037	SANTA ISABEL
17	CALDAS	17486	NEIRA	17486038	TAPIAS
17	CALDAS	17486	NEIRA	17486039	TAREAS
17	CALDAS	17486	NEIRA	17486040	TROCADEROS
17	CALDAS	17495	NORCASIA	17495001	CADENALES
17	CALDAS	17495	NORCASIA	17495002	EL EDEN
17	CALDAS	17495	NORCASIA	17495003	EL JAGUAL
17	CALDAS	17495	NORCASIA	17495004	LA ERMITA
17	CALDAS	17495	NORCASIA	17495005	LA ESTRELLA
17	CALDAS	17495	NORCASIA	17495006	LA QUIEBRA
17	CALDAS	17495	NORCASIA	17495007	LA QUIEBRA DE ROQUE
17	CALDAS	17495	NORCASIA	17495008	LA SAMARIA
17	CALDAS	17495	NORCASIA	17495009	LAS DELICIAS
17	CALDAS	17495	NORCASIA	17495010	LOS CEIBOS
17	CALDAS	17495	NORCASIA	17495011	MANIZALITO
17	CALDAS	17495	NORCASIA	17495012	MONTEBELLO
17	CALDAS	17495	NORCASIA	17495013	MOSCOVITA
17	CALDAS	17495	NORCASIA	17495014	PLANES MIRADOR
17	CALDAS	17495	NORCASIA	17495015	SAN ESTEBAN
17	CALDAS	17495	NORCASIA	17495016	SAN JOSE
17	CALDAS	17495	NORCASIA	17495017	SANTA MARIA
17	CALDAS	17513	PACORA	17513001	ALTO DE POZO
17	CALDAS	17513	PACORA	17513002	ARRIETA
17	CALDAS	17513	PACORA	17513003	BUENOS AIRES
17	CALDAS	17513	PACORA	17513004	CAMPO ALEGRE
17	CALDAS	17513	PACORA	17513005	CARBONERAL
17	CALDAS	17513	PACORA	17513006	CERRO GRANDE
17	CALDAS	17513	PACORA	17513007	EL BARRO
17	CALDAS	17513	PACORA	17513008	EL CASTILLO
17	CALDAS	17513	PACORA	17513009	EL CEDRAL
17	CALDAS	17513	PACORA	17513010	EL CONGO
17	CALDAS	17513	PACORA	17513011	EL ESCOBAL
17	CALDAS	17513	PACORA	17513012	EL GUAYABO
17	CALDAS	17513	PACORA	17513013	EL LIMON
17	CALDAS	17513	PACORA	17513014	EL RODEO
17	CALDAS	17513	PACORA	17513015	EL TOPACIO
17	CALDAS	17513	PACORA	17513016	ESTACION PACORA
17	CALDAS	17513	PACORA	17513017	ESTACION SALAMINA
17	CALDAS	17513	PACORA	17513018	FILO BONITO
17	CALDAS	17513	PACORA	17513019	GINEBRA
17	CALDAS	17513	PACORA	17513020	LA ALBANIA
17	CALDAS	17513	PACORA	17513021	LA BETULIA
17	CALDAS	17513	PACORA	17513022	LA CUBANA
17	CALDAS	17513	PACORA	17513023	LA LOMA
17	CALDAS	17513	PACORA	17513024	LA MARGARITA
17	CALDAS	17513	PACORA	17513025	LA PALMA
17	CALDAS	17513	PACORA	17513026	LA QUINTA
17	CALDAS	17513	PACORA	17513027	LA SOLEDAD
17	CALDAS	17513	PACORA	17513028	LA SUECIA
17	CALDAS	17513	PACORA	17513029	LAS COLES
17	CALDAS	17513	PACORA	17513030	LAS TROLES
17	CALDAS	17513	PACORA	17513031	LOMA HERMOSA
17	CALDAS	17513	PACORA	17513032	LOS MEDIOS
17	CALDAS	17513	PACORA	17513033	LOS MORROS
17	CALDAS	17513	PACORA	17513034	MARACAS
17	CALDAS	17513	PACORA	17513035	MATA DE GUADUA
17	CALDAS	17513	PACORA	17513036	MIRAFLORES
17	CALDAS	17513	PACORA	17513037	OLIVARES
17	CALDAS	17513	PACORA	17513038	PALMA FRIA
17	CALDAS	17513	PACORA	17513039	PALO CABILDO
17	CALDAS	17513	PACORA	17513040	PAYANDE
17	CALDAS	17513	PACORA	17513041	SAN ANTONIO
17	CALDAS	17513	PACORA	17513042	SAN FRANCISCO
17	CALDAS	17513	PACORA	17513043	SAN LORENCITO
17	CALDAS	17513	PACORA	17513044	SAN MIGUEL
17	CALDAS	17513	PACORA	17513045	TAMBORAL
17	CALDAS	17513	PACORA	17513046	VENDIAGUJAL
17	CALDAS	17524	PALESTINA	17524001	CARTAGENA
17	CALDAS	17524	PALESTINA	17524002	EL CACIQUE
17	CALDAS	17524	PALESTINA	17524003	EL HIGUERON
17	CALDAS	17524	PALESTINA	17524004	EL REPOSO
17	CALDAS	17524	PALESTINA	17524005	LA INQUISICION
17	CALDAS	17524	PALESTINA	17524006	LA MULETA
17	CALDAS	17524	PALESTINA	17524007	LA PIEDRA
17	CALDAS	17524	PALESTINA	17524008	LA PLATA
17	CALDAS	17524	PALESTINA	17524009	LOS ALPES
17	CALDAS	17524	PALESTINA	17524010	LOS LOBOS
17	CALDAS	17524	PALESTINA	17524011	SANTAGUEDA
17	CALDAS	17541	PENSILVANIA	17541001	AGUABONITA
17	CALDAS	17541	PENSILVANIA	17541002	ALBANIABAJA
17	CALDAS	17541	PENSILVANIA	17541004	ALEJANDRIA
17	CALDAS	17541	PENSILVANIA	17541005	ALTOCAUNCE
17	CALDAS	17541	PENSILVANIA	17541006	ARBOLEDA CABILDITOS
17	CALDAS	17541	PENSILVANIA	17541007	ARENILLAL
17	CALDAS	17541	PENSILVANIA	17541008	ARMENIA
17	CALDAS	17541	PENSILVANIA	17541009	BARRETO
17	CALDAS	17541	PENSILVANIA	17541010	BUENOSAIRES
17	CALDAS	17541	PENSILVANIA	17541011	CABILDITOS EL BILLAR
17	CALDAS	17541	PENSILVANIA	17541012	CAMPOALEGRE
17	CALDAS	17541	PENSILVANIA	17541013	CARTAGENA
17	CALDAS	17541	PENSILVANIA	17541014	CHAQUIRAL
17	CALDAS	17541	PENSILVANIA	17541015	CUNDINAMARCA
17	CALDAS	17541	PENSILVANIA	17541016	EL ALGARROBO
17	CALDAS	17541	PENSILVANIA	17541017	EL ANIME
17	CALDAS	17541	PENSILVANIA	17541018	EL BOSQUE CABILDITOS
17	CALDAS	17541	PENSILVANIA	17541019	EL CASTILLO
17	CALDAS	17541	PENSILVANIA	17541020	EL CAUNCE
17	CALDAS	17541	PENSILVANIA	17541021	EL CONGAL
17	CALDAS	17541	PENSILVANIA	17541022	EL CRICERIO
17	CALDAS	17541	PENSILVANIA	17541023	EL DORADO
17	CALDAS	17541	PENSILVANIA	17541024	EL HIGUERON
17	CALDAS	17541	PENSILVANIA	17541025	EL JARDIN
17	CALDAS	17541	PENSILVANIA	17541026	EL JORDAN
17	CALDAS	17541	PENSILVANIA	17541027	EL LIBANO
17	CALDAS	17541	PENSILVANIA	17541028	EL NARANJO
17	CALDAS	17541	PENSILVANIA	17541029	EL PARAISO
17	CALDAS	17541	PENSILVANIA	17541030	EL RUBY
17	CALDAS	17541	PENSILVANIA	17541031	EL SALADO
17	CALDAS	17541	PENSILVANIA	17541032	EL SANDAL
17	CALDAS	17541	PENSILVANIA	17541033	EL SILENCIO
17	CALDAS	17541	PENSILVANIA	17541034	EL VERDAL
17	CALDAS	17541	PENSILVANIA	17541035	EL VERDEL
17	CALDAS	17541	PENSILVANIA	17541036	EL VERDAL CABILDITOS
17	CALDAS	17541	PENSILVANIA	17541037	EL VERGEL
17	CALDAS	17541	PENSILVANIA	17541038	GUACAS
17	CALDAS	17541	PENSILVANIA	17541039	GUAYABAL
17	CALDAS	17541	PENSILVANIA	17541040	GUAYAQUIL
17	CALDAS	17541	PENSILVANIA	17541041	LA ALBANIA
17	CALDAS	17541	PENSILVANIA	17541042	LA ARABIA
17	CALDAS	17541	PENSILVANIA	17541043	LA AURORA
17	CALDAS	17541	PENSILVANIA	17541044	LA BRIGADA
17	CALDAS	17541	PENSILVANIA	17541045	LA CABANA
17	CALDAS	17541	PENSILVANIA	17541046	LA CEIBA
17	CALDAS	17541	PENSILVANIA	17541047	LA COSTA
17	CALDAS	17541	PENSILVANIA	17541048	LA CRISTALINA
17	CALDAS	17541	PENSILVANIA	17541049	LA ESPERANZA
17	CALDAS	17541	PENSILVANIA	17541050	LA ARBOLEDA
17	CALDAS	17541	PENSILVANIA	17541051	LA ESTRELLA
17	CALDAS	17541	PENSILVANIA	17541052	FLORIDA
17	CALDAS	17541	PENSILVANIA	17541053	LA FLORIDA
17	CALDAS	17541	PENSILVANIA	17541054	LA LINDA
17	CALDAS	17541	PENSILVANIA	17541055	LA LOMA
17	CALDAS	17541	PENSILVANIA	17541056	LA MARINA
17	CALDAS	17541	PENSILVANIA	17541057	LA MESA
17	CALDAS	17541	PENSILVANIA	17541058	LA MIEL
17	CALDAS	17541	PENSILVANIA	17541059	LA PALMA
17	CALDAS	17541	PENSILVANIA	17541060	LA PALMERA
17	CALDAS	17541	PENSILVANIA	17541061	LA PRIMAVERA
17	CALDAS	17541	PENSILVANIA	17541062	LA RIOJA
17	CALDAS	17541	PENSILVANIA	17541063	LA ROMELIA
17	CALDAS	17541	PENSILVANIA	17541064	LA SOLEDAD
17	CALDAS	17541	PENSILVANIA	17541065	LA TORRE
17	CALDAS	17541	PENSILVANIA	17541066	LAS BRISAS
17	CALDAS	17541	PENSILVANIA	17541067	LAS COLINAS
17	CALDAS	17541	PENSILVANIA	17541068	LAS MARIAS
17	CALDAS	17541	PENSILVANIA	17541069	LAS MERCEDES
17	CALDAS	17541	PENSILVANIA	17541070	LAS PAVAS
17	CALDAS	17541	PENSILVANIA	17541071	LAS PLAYAS
17	CALDAS	17541	PENSILVANIA	17541072	LOS MEDIOS
17	CALDAS	17541	PENSILVANIA	17541073	LOS MEDIOS
17	CALDAS	17541	PENSILVANIA	17541074	LOS POMOS
17	CALDAS	17541	PENSILVANIA	17541075	MORRON
17	CALDAS	17541	PENSILVANIA	17541076	PALO GRANDE
17	CALDAS	17541	PENSILVANIA	17541077	PATIO BONITO
17	CALDAS	17541	PENSILVANIA	17541078	PENSILVANIA
17	CALDAS	17541	PENSILVANIA	17541079	PLAYA RICA
17	CALDAS	17541	PENSILVANIA	17541080	PUEBLO NUEVO
17	CALDAS	17541	PENSILVANIA	17541081	QUEBRADA NEGRA
17	CALDAS	17541	PENSILVANIA	17541082	RI ODULCE
17	CALDAS	17541	PENSILVANIA	17541083	SAMARIA
17	CALDAS	17541	PENSILVANIA	17541084	SAN DANIEL
17	CALDAS	17541	PENSILVANIA	17541085	SAN JOSE
17	CALDAS	17541	PENSILVANIA	17541086	SAN JUAN
17	CALDAS	17541	PENSILVANIA	17541087	SAN MIGUEL
17	CALDAS	17541	PENSILVANIA	17541088	SAN PABLO
17	CALDAS	17541	PENSILVANIA	17541089	SANTA RITA
17	CALDAS	17541	PENSILVANIA	17541090	SANTA TERESA
17	CALDAS	17541	PENSILVANIA	17541091	SANTO DOMINGO
17	CALDAS	17541	PENSILVANIA	17541092	SEBASTOPOL
17	CALDAS	17541	PENSILVANIA	17541093	SEVILLA
17	CALDAS	17541	PENSILVANIA	17541094	VILLARAZ
17	CALDAS	17614	RIOSUCIO	17614001	EL ROSARIO
17	CALDAS	17614	RIOSUCIO	17614002	LA ANTIOQUENA
17	CALDAS	17614	RIOSUCIO	17614003	ARROYO HONDO
17	CALDAS	17614	RIOSUCIO	17614004	LA FLORIDA
17	CALDAS	17614	RIOSUCIO	17614005	RIO GRANDE
17	CALDAS	17614	RIOSUCIO	17614006	MEJICO
17	CALDAS	17614	RIOSUCIO	17614007	EL GRANDE
17	CALDAS	17614	RIOSUCIO	17614008	ROBE BONITO
17	CALDAS	17614	RIOSUCIO	17614009	PALERMO
17	CALDAS	17614	RIOSUCIO	17614010	TRES CRUCES
17	CALDAS	17614	RIOSUCIO	17614011	LOS CHANCOS
17	CALDAS	17614	RIOSUCIO	17614012	EL RUBI
17	CALDAS	17614	RIOSUCIO	17614013	CAMBIA
17	CALDAS	17614	RIOSUCIO	17614014	EL ORO
17	CALDAS	17614	RIOSUCIO	17614015	GETSEMANI
17	CALDAS	17614	RIOSUCIO	17614016	CABARGA
17	CALDAS	17614	RIOSUCIO	17614017	AGROVILLAS
17	CALDAS	17614	RIOSUCIO	17614018	IMURRA
17	CALDAS	17614	RIOSUCIO	17614019	LA ARBOLEDA
17	CALDAS	17614	RIOSUCIO	17614020	EL PALMAR
17	CALDAS	17614	RIOSUCIO	17614021	LA PALMA
17	CALDAS	17614	RIOSUCIO	17614022	FLORESTA
17	CALDAS	17614	RIOSUCIO	17614023	EL JORDAN
17	CALDAS	17614	RIOSUCIO	17614024	COSTA RICA
17	CALDAS	17614	RIOSUCIO	17614025	LA ZULIA
17	CALDAS	17614	RIOSUCIO	17614026	EL SALADO
17	CALDAS	17614	RIOSUCIO	17614027	LIMON
17	CALDAS	17614	RIOSUCIO	17614028	TUNZARA
17	CALDAS	17614	RIOSUCIO	17614029	PUEBLO VIEJO
17	CALDAS	17614	RIOSUCIO	17614030	SAN JERONIMO
17	CALDAS	17614	RIOSUCIO	17614031	SANTA INES
17	CALDAS	17614	RIOSUCIO	17614032	PIEDRAS
17	CALDAS	17614	RIOSUCIO	17614033	SISIRRA
17	CALDAS	17614	RIOSUCIO	17614034	LA ESPERANZA
17	CALDAS	17614	RIOSUCIO	17614035	UBARBA
17	CALDAS	17614	RIOSUCIO	17614036	LA CANDELARIA
17	CALDAS	17614	RIOSUCIO	17614037	TRAVESIAS
17	CALDAS	17614	RIOSUCIO	17614038	SAMARIA
17	CALDAS	17614	RIOSUCIO	17614039	LAS ESTANCIAS
17	CALDAS	17614	RIOSUCIO	17614040	AGUAS CLARAS
17	CALDAS	17614	RIOSUCIO	17614041	EL MESTIZO
17	CALDAS	17614	RIOSUCIO	17614042	LOS ANDES
17	CALDAS	17614	RIOSUCIO	17614043	JUAN DIAZ
17	CALDAS	17614	RIOSUCIO	17614044	CLARET
17	CALDAS	17614	RIOSUCIO	17614045	SAN ANTONIO
17	CALDAS	17614	RIOSUCIO	17614046	ALTO BONITO
17	CALDAS	17614	RIOSUCIO	17614047	FLORENCIA
17	CALDAS	17614	RIOSUCIO	17614048	EL CARMELO
17	CALDAS	17614	RIOSUCIO	17614049	QUIMBAYA
17	CALDAS	17614	RIOSUCIO	17614050	EL OLIVO
17	CALDAS	17614	RIOSUCIO	17614051	SAN JOSE ALTO
17	CALDAS	17614	RIOSUCIO	17614052	SAN JOSE BAJO
17	CALDAS	17614	RIOSUCIO	17614053	SIN DEFINIR
17	CALDAS	17614	RIOSUCIO	17614054	PIRSA
17	CALDAS	17614	RIOSUCIO	17614055	LAS LOMAS
17	CALDAS	17614	RIOSUCIO	17614056	PORTACHUELO
17	CALDAS	17614	RIOSUCIO	17614057	LA RUEDA
17	CALDAS	17614	RIOSUCIO	17614058	EL PALAL
17	CALDAS	17614	RIOSUCIO	17614059	BAJO AGUACATAL
17	CALDAS	17614	RIOSUCIO	17614060	PULGARIN
17	CALDAS	17614	RIOSUCIO	17614061	MIRAFLORES
17	CALDAS	17614	RIOSUCIO	17614062	SIPIRRA
17	CALDAS	17614	RIOSUCIO	17614063	TUMBABARRETO
17	CALDAS	17614	RIOSUCIO	17614064	LA UNION
17	CALDAS	17614	RIOSUCIO	17614065	AGUACATAL
17	CALDAS	17614	RIOSUCIO	17614066	RIOSUCIO
17	CALDAS	17614	RIOSUCIO	17614067	ORO DE AGUA
17	CALDAS	17614	RIOSUCIO	17614068	BAJO IMURRA
17	CALDAS	17614	RIOSUCIO	17614069	ALTO MEDINA
17	CALDAS	17614	RIOSUCIO	17614070	ELEDEN
17	CALDAS	17614	RIOSUCIO	17614071	VISTA HERMOSA
17	CALDAS	17614	RIOSUCIO	17614072	SAN NICOLAS
17	CALDAS	17614	RIOSUCIO	17614073	EL JARDIN
17	CALDAS	17614	RIOSUCIO	17614074	SANTA CECILIA
17	CALDAS	17614	RIOSUCIO	17614075	PARTIDAS
17	CALDAS	17614	RIOSUCIO	17614076	LAS MINAS
17	CALDAS	17614	RIOSUCIO	17614077	LLANO GRANDE
17	CALDAS	17614	RIOSUCIO	17614078	BARRANQUILLA
17	CALDAS	17614	RIOSUCIO	17614079	BUENOS AIRES
17	CALDAS	17614	RIOSUCIO	17614080	LOMITAS
17	CALDAS	17614	RIOSUCIO	17614081	LA PRADERA
17	CALDAS	17614	RIOSUCIO	17614082	EL DANUBIO
17	CALDAS	17614	RIOSUCIO	17614083	HONDURAS
17	CALDAS	17614	RIOSUCIO	17614084	JAGUERO
17	CALDAS	17614	RIOSUCIO	17614085	MEJIAL
17	CALDAS	17614	RIOSUCIO	17614086	EL PLAYON
17	CALDAS	17614	RIOSUCIO	17614087	PANESSO
17	CALDAS	17614	RIOSUCIO	17614088	LA IBERIA
17	CALDAS	17614	RIOSUCIO	17614089	QUIEBRALOMO
17	CALDAS	17614	RIOSUCIO	17614090	EL RODEO
17	CALDAS	17614	RIOSUCIO	17614091	JAGUAL
17	CALDAS	17614	RIOSUCIO	17614092	PLAYA BONITA
17	CALDAS	17614	RIOSUCIO	17614093	SAN JOSE
17	CALDAS	17614	RIOSUCIO	17614094	EL ROBLE
17	CALDAS	17614	RIOSUCIO	17614095	VENEROS
17	CALDAS	17614	RIOSUCIO	17614096	PASMI
17	CALDAS	17616	RISARALDA	17616001	ALTO DE ARAUCA
17	CALDAS	17616	RISARALDA	17616002	BANDERAS
17	CALDAS	17616	RISARALDA	17616003	CAMBIA
17	CALDAS	17616	RISARALDA	17616004	CHANGUI
17	CALDAS	17616	RISARALDA	17616005	DETANIA
17	CALDAS	17616	RISARALDA	17616006	EL BRILLANTE
17	CALDAS	17616	RISARALDA	17616007	EL CAIRO
17	CALDAS	17616	RISARALDA	17616008	EL GUAICO
17	CALDAS	17616	RISARALDA	17616009	EL TABLAZO
17	CALDAS	17616	RISARALDA	17616010	GUACAICA
17	CALDAS	17616	RISARALDA	17616011	GUAMITO
17	CALDAS	17616	RISARALDA	17616012	LA BOHEMIA
17	CALDAS	17616	RISARALDA	17616013	LA CANCANA
17	CALDAS	17616	RISARALDA	17616014	LA ESMERALDA
17	CALDAS	17616	RISARALDA	17616015	LA ESPERANZA
17	CALDAS	17616	RISARALDA	17616016	LA LIBERTAD
17	CALDAS	17616	RISARALDA	17616017	LA MIRANDA
17	CALDAS	17616	RISARALDA	17616018	LA PATRIA
17	CALDAS	17616	RISARALDA	17616019	LA PIELROJA
17	CALDAS	17616	RISARALDA	17616020	LA ROMELIA
17	CALDAS	17616	RISARALDA	17616021	LA TRINIDAD
17	CALDAS	17616	RISARALDA	17616022	MEDIACUESTA
17	CALDAS	17616	RISARALDA	17616023	MONTECRISTO
17	CALDAS	17616	RISARALDA	17616024	MUROS
17	CALDAS	17616	RISARALDA	17616025	PISAMO
17	CALDAS	17616	RISARALDA	17616026	Q DE VARILLAS
17	CALDAS	17616	RISARALDA	17616027	RISARALDA
17	CALDAS	17616	RISARALDA	17616028	SANTA BARBARA
17	CALDAS	17616	RISARALDA	17616029	SANTANA
17	CALDAS	17616	RISARALDA	17616030	SARCARI
17	CALDAS	17616	RISARALDA	17616031	SORIA
17	CALDAS	17616	RISARALDA	17616032	SURRUMBI
17	CALDAS	17653	SALAMINA	17653001	AGUILA ALTA
17	CALDAS	17653	SALAMINA	17653002	AGUILA BAJA
17	CALDAS	17653	SALAMINA	17653003	BRUJAS
17	CALDAS	17653	SALAMINA	17653004	BUENOS AIRES
17	CALDAS	17653	SALAMINA	17653005	CABUYAL
17	CALDAS	17653	SALAMINA	17653006	CALENTADEROS
17	CALDAS	17653	SALAMINA	17653007	CANAVERAL
17	CALDAS	17653	SALAMINA	17653008	CHAMBERY
17	CALDAS	17653	SALAMINA	17653009	COLORADOS
17	CALDAS	17653	SALAMINA	17653010	COROZAL
17	CALDAS	17653	SALAMINA	17653011	CURUBITAL
17	CALDAS	17653	SALAMINA	17653012	EL BOTON
17	CALDAS	17653	SALAMINA	17653013	EL CANON
17	CALDAS	17653	SALAMINA	17653014	EL CEDRAL
17	CALDAS	17653	SALAMINA	17653015	EL CEDRITO
17	CALDAS	17653	SALAMINA	17653016	EL CHAMIZO
17	CALDAS	17653	SALAMINA	17653017	EL LAUREL
17	CALDAS	17653	SALAMINA	17653018	EL PERRO
17	CALDAS	17653	SALAMINA	17653019	EL RETIRO
17	CALDAS	17653	SALAMINA	17653020	EL TIGRE
17	CALDAS	17653	SALAMINA	17653021	EN MEDIO DE LOS RIOS
17	CALDAS	17653	SALAMINA	17653022	GUAIMARAL
17	CALDAS	17653	SALAMINA	17653023	GUAYABAL
17	CALDAS	17653	SALAMINA	17653024	GUAYAQUIL
17	CALDAS	17653	SALAMINA	17653025	HOJAS ANCHAS
17	CALDAS	17653	SALAMINA	17653026	LA AGUADITA
17	CALDAS	17653	SALAMINA	17653027	LA AMOLADORA
17	CALDAS	17653	SALAMINA	17653028	LA AURORA
17	CALDAS	17653	SALAMINA	17653029	LA CHOCOLA
17	CALDAS	17653	SALAMINA	17653030	LA DIVISA
17	CALDAS	17653	SALAMINA	17653031	LA FLORA
17	CALDAS	17653	SALAMINA	17653032	LA FRISOLERA
17	CALDAS	17653	SALAMINA	17653033	LA HERRADURA
17	CALDAS	17653	SALAMINA	17653034	LA LOMA
17	CALDAS	17653	SALAMINA	17653035	LA PALMA
17	CALDAS	17653	SALAMINA	17653036	LA QUIEBVRA
17	CALDAS	17653	SALAMINA	17653037	LA RIVERA
17	CALDAS	17653	SALAMINA	17653038	LA UNION
17	CALDAS	17653	SALAMINA	17653039	LOMA HERMOSA
17	CALDAS	17653	SALAMINA	17653040	LOS LIMONES
17	CALDAS	17653	SALAMINA	17653041	LOS MANGOS
17	CALDAS	17653	SALAMINA	17653042	LOS MOLINOS
17	CALDAS	17653	SALAMINA	17653043	LOS NARANJOS
17	CALDAS	17653	SALAMINA	17653044	PALERMO
17	CALDAS	17653	SALAMINA	17653045	PALO SANTO
17	CALDAS	17653	SALAMINA	17653046	POCITO
17	CALDAS	17653	SALAMINA	17653047	PORTACHUELO
17	CALDAS	17653	SALAMINA	17653048	SAN DIEGO
17	CALDAS	17653	SALAMINA	17653049	SAN PABLO
17	CALDAS	17662	SAMANA	17662001	CRISTALES
17	CALDAS	17662	SAMANA	17662002	BRASIL
17	CALDAS	17662	SAMANA	17662003	LA MENSAJERIA
17	CALDAS	17662	SAMANA	17662004	EL TESORO
17	CALDAS	17662	SAMANA	17662005	LA ESMERALDA
17	CALDAS	17662	SAMANA	17662006	LINDA
17	CALDAS	17662	SAMANA	17662007	DORADAL
17	CALDAS	17662	SAMANA	17662008	CASTILLO
17	CALDAS	17662	SAMANA	17662009	RIACHUELO
17	CALDAS	17662	SAMANA	17662010	TULIA
17	CALDAS	17662	SAMANA	17662011	SASAIMA
17	CALDAS	17662	SAMANA	17662012	CAMPAMENTO
17	CALDAS	17662	SAMANA	17662013	PEKIN
17	CALDAS	17662	SAMANA	17662014	MEDIA CUESTA
17	CALDAS	17662	SAMANA	17662015	SEGOVIA
17	CALDAS	17662	SAMANA	17662016	CALIFORNIA
17	CALDAS	17662	SAMANA	17662017	ANIMAS
17	CALDAS	17662	SAMANA	17662018	EL BOSQUE
17	CALDAS	17662	SAMANA	17662019	LA SOMBRA
17	CALDAS	17662	SAMANA	17662020	ENCIMADAS
17	CALDAS	17662	SAMANA	17662021	SANTA ISABEL
17	CALDAS	17662	SAMANA	17662022	EL CIRPIAL
17	CALDAS	17662	SAMANA	17662023	NARANJAL
17	CALDAS	17662	SAMANA	17662024	SAN ANTONIO
17	CALDAS	17662	SAMANA	17662025	LA VELLA
17	CALDAS	17662	SAMANA	17662026	BOMBONA
17	CALDAS	17662	SAMANA	17662027	LA BRETANA
17	CALDAS	17662	SAMANA	17662028	SANTAMARIA
17	CALDAS	17662	SAMANA	17662029	GUAYAQUIL
17	CALDAS	17662	SAMANA	17662030	MONTECRISTO
17	CALDAS	17662	SAMANA	17662031	SANTA MARTA
17	CALDAS	17662	SAMANA	17662032	RIO MANSO
17	CALDAS	17662	SAMANA	17662033	ITALIA
17	CALDAS	17662	SAMANA	17662034	SANTA ROSA
17	CALDAS	17662	SAMANA	17662035	RAUDALES
17	CALDAS	17662	SAMANA	17662036	QUEBRADA SECA
17	CALDAS	17665	SAN JOSE	17665001	ALTOMIRA
17	CALDAS	17665	SAN JOSE	17665002	BUENAVISTA
17	CALDAS	17665	SAN JOSE	17665003	EL BOSQUE
17	CALDAS	17665	SAN JOSE	17665004	EL CONTENTO
17	CALDAS	17665	SAN JOSE	17665005	EL VATICANO
17	CALDAS	17665	SAN JOSE	17665006	GUAIMARAL
17	CALDAS	17665	SAN JOSE	17665007	LA CIENAGA
17	CALDAS	17665	SAN JOSE	17665008	LA ESTRELLA
17	CALDAS	17665	SAN JOSE	17665009	LA MORELIA
17	CALDAS	17665	SAN JOSE	17665010	LA PAZ
17	CALDAS	17665	SAN JOSE	17665011	LA PRIMAVERA
17	CALDAS	17665	SAN JOSE	17665012	LOS ARRAYANES
17	CALDAS	17665	SAN JOSE	17665013	LOS CAIMOS
17	CALDAS	17665	SAN JOSE	17665014	MORRO AZUL
17	CALDAS	17665	SAN JOSE	17665015	PACIFICO
17	CALDAS	17665	SAN JOSE	17665016	PINARES
17	CALDAS	17665	SAN JOSE	17665017	PUEBLO RICO
17	CALDAS	17665	SAN JOSE	17665018	TAMBORAL
17	CALDAS	17777	SUPIA	17777001	ALTO CABUYAL
17	CALDAS	17777	SUPIA	17777002	ALTO OVISPO
17	CALDAS	17777	SUPIA	17777003	ALTO SAN FRANCISCO
17	CALDAS	17777	SUPIA	17777004	ALTO SEVILLA
17	CALDAS	17777	SUPIA	17777005	ARCON
17	CALDAS	17777	SUPIA	17777006	BAJO CABUYAL
17	CALDAS	17777	SUPIA	17777007	BAJO GUASCAL
17	CALDAS	17777	SUPIA	17777008	BAJO OVISPO
17	CALDAS	17777	SUPIA	17777009	BAJO SAN FRANCISCO
17	CALDAS	17777	SUPIA	17777010	BAJO SEVILLA
17	CALDAS	17777	SUPIA	17777011	BUENAVISTA
17	CALDAS	17777	SUPIA	17777012	CAMACHO-MATECANA
17	CALDAS	17777	SUPIA	17777013	CARACOLI
17	CALDAS	17777	SUPIA	17777014	EL BRASIL
17	CALDAS	17777	SUPIA	17777015	EL PORVENIR
17	CALDAS	17777	SUPIA	17777016	EL RODEO
17	CALDAS	17777	SUPIA	17777017	GUAMAL
17	CALDAS	17777	SUPIA	17777018	GUASCAL
17	CALDAS	17777	SUPIA	17777019	HOJAS ANCHAS
17	CALDAS	17777	SUPIA	17777020	LA AMALIA
17	CALDAS	17777	SUPIA	17777021	LA BODEGA
17	CALDAS	17777	SUPIA	17777022	LA CLARA
17	CALDAS	17777	SUPIA	17777023	LA DIVISA
17	CALDAS	17777	SUPIA	17777024	LA LOMA
17	CALDAS	17777	SUPIA	17777025	LA PAVA
17	CALDAS	17777	SUPIA	17777026	LA PLAYA-SANTA ANA
17	CALDAS	17777	SUPIA	17777027	LA QUIEBRA
17	CALDAS	17777	SUPIA	17777028	LA TORRE
17	CALDAS	17777	SUPIA	17777029	LA TRINA
17	CALDAS	17777	SUPIA	17777030	LAS VEGAS
17	CALDAS	17777	SUPIA	17777031	MUCHILON
17	CALDAS	17777	SUPIA	17777032	MUDARRA
17	CALDAS	17777	SUPIA	17777033	MURILLO
17	CALDAS	17777	SUPIA	17777034	PALMASOLA
17	CALDAS	17777	SUPIA	17777035	SAN CAYETANO
17	CALDAS	17777	SUPIA	17777036	SAN JOAQUIN-LA LINEA
17	CALDAS	17777	SUPIA	17777037	SAN MARCOS
17	CALDAS	17777	SUPIA	17777038	SAN PABLO
17	CALDAS	17777	SUPIA	17777039	SANTA CRUZ
17	CALDAS	17777	SUPIA	17777040	TABORDA
17	CALDAS	17777	SUPIA	17777041	TIZAMAR-DOS QUEBRADAS
17	CALDAS	17867	VICTORIA	17867001	BELLAVISTA
17	CALDAS	17867	VICTORIA	17867002	CANAAN
17	CALDAS	17867	VICTORIA	17867003	CANAVERAL
17	CALDAS	17867	VICTORIA	17867004	CANO RICO
17	CALDAS	17867	VICTORIA	17867005	CARRIZALES
17	CALDAS	17867	VICTORIA	17867006	CIMITARRA
17	CALDAS	17867	VICTORIA	17867007	CORINTO
17	CALDAS	17867	VICTORIA	17867008	DONA JUANA ALTA
17	CALDAS	17867	VICTORIA	17867009	DONA JUANA BAJA
17	CALDAS	17867	VICTORIA	17867010	EL AGUACATE
17	CALDAS	17867	VICTORIA	17867011	EL BOSQUE
17	CALDAS	17867	VICTORIA	17867012	EL GIGANTE
17	CALDAS	17867	VICTORIA	17867013	EL LLANO
17	CALDAS	17867	VICTORIA	17867014	FIERRITOS
17	CALDAS	17867	VICTORIA	17867015	GUAYANA
17	CALDAS	17867	VICTORIA	17867016	ISAZA
17	CALDAS	17867	VICTORIA	17867017	LA ESPERANZA
17	CALDAS	17867	VICTORIA	17867018	LA FE
17	CALDAS	17867	VICTORIA	17867019	LA GARRUCHA
17	CALDAS	17867	VICTORIA	17867020	LA ITALIA
17	CALDAS	17867	VICTORIA	17867021	LA MIEL
17	CALDAS	17867	VICTORIA	17867022	LA PRADERA
17	CALDAS	17867	VICTORIA	17867023	MARZALA
17	CALDAS	17867	VICTORIA	17867024	MONTENEGRO
17	CALDAS	17867	VICTORIA	17867025	SAN LORENZO
17	CALDAS	17867	VICTORIA	17867026	SANTA ISABEL
17	CALDAS	17873	VILLAMARIA	17873001	ALTO ARROYO
17	CALDAS	17873	VILLAMARIA	17873002	ALTO CASTILLO
17	CALDAS	17873	VILLAMARIA	17873003	BAJO ARROYO
17	CALDAS	17873	VILLAMARIA	17873004	BAJO CASTILLO
17	CALDAS	17873	VILLAMARIA	17873005	COROZAL
17	CALDAS	17873	VILLAMARIA	17873006	EL AVION
17	CALDAS	17873	VILLAMARIA	17873007	EL PARAMO
17	CALDAS	17873	VILLAMARIA	17873008	EL PINDO
17	CALDAS	17873	VILLAMARIA	17873009	EL YARUMO
17	CALDAS	17873	VILLAMARIA	17873010	FRAILES
17	CALDAS	17873	VILLAMARIA	17873011	GALLINAZO
17	CALDAS	17873	VILLAMARIA	17873012	LA BAJEA
17	CALDAS	17873	VILLAMARIA	17873013	LA FLORESTA
17	CALDAS	17873	VILLAMARIA	17873014	LA FLORIDA
17	CALDAS	17873	VILLAMARIA	17873015	LA GUAYANA
17	CALDAS	17873	VILLAMARIA	17873016	LA LAGUNA
17	CALDAS	17873	VILLAMARIA	17873017	LA LAGUNA ALTA
17	CALDAS	17873	VILLAMARIA	17873018	LLANITOS
17	CALDAS	17873	VILLAMARIA	17873019	LOS CUERVOS
17	CALDAS	17873	VILLAMARIA	17873020	MIRAFLORES
17	CALDAS	17873	VILLAMARIA	17873021	MONTANO
17	CALDAS	17873	VILLAMARIA	17873022	NUEVA PRIMAVERA
17	CALDAS	17873	VILLAMARIA	17873023	PAPAYAL
17	CALDAS	17873	VILLAMARIA	17873024	PARTIDAS
17	CALDAS	17873	VILLAMARIA	17873025	PLAYA LARGA
17	CALDAS	17873	VILLAMARIA	17873026	POTOSI
17	CALDAS	17873	VILLAMARIA	17873027	RINCON SANTO
17	CALDAS	17873	VILLAMARIA	17873028	RIO CLARO
17	CALDAS	17873	VILLAMARIA	17873029	ROMERAL
17	CALDAS	17873	VILLAMARIA	17873030	SAN JULIAN
17	CALDAS	17873	VILLAMARIA	17873031	SANTO DOMINGO
17	CALDAS	17873	VILLAMARIA	17873032	TEJARES
17	CALDAS	17873	VILLAMARIA	17873033	TERMALES
17	CALDAS	17873	VILLAMARIA	17873034	VALLES
17	CALDAS	17873	VILLAMARIA	17873035	VILLARAZO
17	CALDAS	17877	VITERBO	17877001	ARABIA
17	CALDAS	17877	VITERBO	17877002	BELLAVISTA
17	CALDAS	17877	VITERBO	17877003	CANAN
17	CALDAS	17877	VITERBO	17877004	CHANGUI
17	CALDAS	17877	VITERBO	17877005	EL GRANADILLO
17	CALDAS	17877	VITERBO	17877006	EL PALMAR
17	CALDAS	17877	VITERBO	17877007	EL PORVENIR
17	CALDAS	17877	VITERBO	17877008	EL SOCORRO
17	CALDAS	17877	VITERBO	17877009	LA LINDA
17	CALDAS	17877	VITERBO	17877010	LA MARIA
17	CALDAS	17877	VITERBO	17877011	LA MERCED
17	CALDAS	17877	VITERBO	17877012	LA TESALIA
17	CALDAS	17877	VITERBO	17877013	SECTOR VALLE DE RISARALDA
17	CALDAS	17877	VITERBO	17877014	LA ALSACIA
