# Supplementary material for: Geospatial investigations in Colombia reveal variations in the distribution of mood and psychotic disorders
Source: Commun Med (Lond). 2024 Feb 21;4:26. doi: 10.1038/s43856-024-00441-x (PMC10881503; doi:10.1038/s43856-024-00441-x)
Supplement: Supplementary file 2 — Supplementary Data 1 [file 43856_2024_441_MOESM2_ESM.zip › Supplementary Data folders/Figure 1a/MGN/MGN_URB_SECTOR.shp.xml]

<metadata xml:lang="es"><Esri><CreaDate>20180403</CreaDate><CreaTime>12555600</CreaTime><ArcGISFormat>1.0</ArcGISFormat><SyncOnce>FALSE</SyncOnce><DataProperties><itemProps><itemLocation><linkage Sync="TRUE">file://\\DG_EST122\COMPARTIDO_LECTURA\SistemaDeArchivos\17_Caldas\MGN\MGN_URB_SECTOR.shp</linkage><protocol Sync="TRUE">Local Area Network</protocol></itemLocation><itemName Sync="TRUE">MGN_URB_SECTOR</itemName><imsContentType Sync="TRUE">002</imsContentType><itemSize Sync="TRUE">0.000</itemSize></itemProps><lineage><Process Name="Append (7)" ToolSource="c:\program files (x86)\arcgis\desktop10.3\ArcToolbox\Toolboxes\Data Management Tools.tbx\Append" Date="20160418" Time="235222">Append D:\MIGRACION\p13468025.gdb\MARCO\IM_Sector D:\MIGRACION\MIGRADA\p13468025_V5.gdb\MARCO\IM_Sector NO_TEST "COD_DPTO "Codigo de departamento" true true false 2 Text 0 0 ,First,#,D:\MIGRACION\p13468025.gdb\MARCO\IM_Sector,COD_DPTO,-1,-1;COD_MPIO "Codigo de municipio" true true false 5 Text 0 0 ,First,#,D:\MIGRACION\p13468025.gdb\MARCO\IM_Sector,COD_MPIO,-1,-1;COD_CPOB "Codigo de centro poblado" true true false 8 Text 0 0 ,First,#,D:\MIGRACION\p13468025.gdb\MARCO\IM_Sector,COD_CPOB,-1,-1;COD_SECT "Codigo de sector" true true false 18 Text 0 0 ,First,#,D:\MIGRACION\p13468025.gdb\MARCO\IM_Sector,COD_SECT,-1,-1;SHAPE_Length "SHAPE_Length" false true true 8 Double 0 0 ,First,#,D:\MIGRACION\p13468025.gdb\MARCO\IM_Sector,SHAPE_Length,-1,-1;SHAPE_Area "SHAPE_Area" false true true 8 Double 0 0 ,First,#,D:\MIGRACION\p13468025.gdb\MARCO\IM_Sector,SHAPE_Area,-1,-1" #</Process><Process Name="Append (7)" ToolSource="c:\program files (x86)\arcgis\desktop10.3\ArcToolbox\Toolboxes\Data Management Tools.tbx\Append" Date="20160418" Time="235637">Append D:\MIGRACION\p13468025.gdb\MARCO\IM_Sector D:\MIGRACION\MIGRADA\p13468025_V5.gdb\MARCO\IM_Sector NO_TEST "COD_DPTO "Codigo de departamento" true true false 2 Text 0 0 ,First,#,D:\MIGRACION\p13468025.gdb\MARCO\IM_Sector,COD_DPTO,-1,-1;COD_MPIO "Codigo de municipio" true true false 5 Text 0 0 ,First,#,D:\MIGRACION\p13468025.gdb\MARCO\IM_Sector,COD_MPIO,-1,-1;COD_CPOB "Codigo de centro poblado" true true false 8 Text 0 0 ,First,#,D:\MIGRACION\p13468025.gdb\MARCO\IM_Sector,COD_CPOB,-1,-1;COD_SECT "Codigo de sector" true true false 18 Text 0 0 ,First,#,D:\MIGRACION\p13468025.gdb\MARCO\IM_Sector,COD_SECT,-1,-1;SHAPE_Length "SHAPE_Length" false true true 8 Double 0 0 ,First,#,D:\MIGRACION\p13468025.gdb\MARCO\IM_Sector,SHAPE_Length,-1,-1;SHAPE_Area "SHAPE_Area" false true true 8 Double 0 0 ,First,#,D:\MIGRACION\p13468025.gdb\MARCO\IM_Sector,SHAPE_Area,-1,-1" #</Process><Process Name="Append (7)" ToolSource="c:\program files (x86)\arcgis\desktop10.3\ArcToolbox\Toolboxes\Data Management Tools.tbx\Append" Date="20160419" Time="000134">Append D:\MIGRACION\p13468025.gdb\MARCO\IM_Sector D:\MIGRACION\MIGRADA\p13468025_V5.gdb\MARCO\IM_Sector NO_TEST "COD_DPTO "Codigo de departamento" true true false 2 Text 0 0 ,First,#,D:\MIGRACION\p13468025.gdb\MARCO\IM_Sector,COD_DPTO,-1,-1;COD_MPIO "Codigo de municipio" true true false 5 Text 0 0 ,First,#,D:\MIGRACION\p13468025.gdb\MARCO\IM_Sector,COD_MPIO,-1,-1;COD_CPOB "Codigo de centro poblado" true true false 8 Text 0 0 ,First,#,D:\MIGRACION\p13468025.gdb\MARCO\IM_Sector,COD_CPOB,-1,-1;COD_SECT "Codigo de sector" true true false 18 Text 0 0 ,First,#,D:\MIGRACION\p13468025.gdb\MARCO\IM_Sector,COD_SECT,-1,-1;SHAPE_Length "SHAPE_Length" false true true 8 Double 0 0 ,First,#,D:\MIGRACION\p13468025.gdb\MARCO\IM_Sector,SHAPE_Length,-1,-1;SHAPE_Area "SHAPE_Area" false true true 8 Double 0 0 ,First,#,D:\MIGRACION\p13468025.gdb\MARCO\IM_Sector,SHAPE_Area,-1,-1" #</Process><Process Name="Append (7)" ToolSource="c:\program files (x86)\arcgis\desktop10.3\ArcToolbox\Toolboxes\Data Management Tools.tbx\Append" Date="20160419" Time="000404">Append D:\MIGRACION\p13468025.gdb\MARCO\IM_Sector D:\MIGRACION\MIGRADA\p13468025_V5.gdb\MARCO\IM_Sector NO_TEST "COD_DPTO "Codigo de departamento" true true false 2 Text 0 0 ,First,#,D:\MIGRACION\p13468025.gdb\MARCO\IM_Sector,COD_DPTO,-1,-1;COD_MPIO "Codigo de municipio" true true false 5 Text 0 0 ,First,#,D:\MIGRACION\p13468025.gdb\MARCO\IM_Sector,COD_MPIO,-1,-1;COD_CPOB "Codigo de centro poblado" true true false 8 Text 0 0 ,First,#,D:\MIGRACION\p13468025.gdb\MARCO\IM_Sector,COD_CPOB,-1,-1;COD_SECT "Codigo de sector" true true false 18 Text 0 0 ,First,#,D:\MIGRACION\p13468025.gdb\MARCO\IM_Sector,COD_SECT,-1,-1;SHAPE_Length "SHAPE_Length" false true true 8 Double 0 0 ,First,#,D:\MIGRACION\p13468025.gdb\MARCO\IM_Sector,SHAPE_Length,-1,-1;SHAPE_Area "SHAPE_Area" false true true 8 Double 0 0 ,First,#,D:\MIGRACION\p13468025.gdb\MARCO\IM_Sector,SHAPE_Area,-1,-1" #</Process><Process Name="Append (7)" ToolSource="c:\program files (x86)\arcgis\desktop10.3\ArcToolbox\Toolboxes\Data Management Tools.tbx\Append" Date="20160419" Time="003810">Append D:\MIGRACION\p13468025.gdb\MARCO\IM_Sector D:\MIGRACION\MIGRADA\p13468025_V5.gdb\MARCO\IM_Sector NO_TEST "COD_DPTO "Codigo de departamento" true true false 2 Text 0 0 ,First,#,D:\MIGRACION\p13468025.gdb\MARCO\IM_Sector,COD_DPTO,-1,-1;COD_MPIO "Codigo de municipio" true true false 5 Text 0 0 ,First,#,D:\MIGRACION\p13468025.gdb\MARCO\IM_Sector,COD_MPIO,-1,-1;COD_CPOB "Codigo de centro poblado" true true false 8 Text 0 0 ,First,#,D:\MIGRACION\p13468025.gdb\MARCO\IM_Sector,COD_CPOB,-1,-1;COD_SECT "Codigo de sector" true true false 18 Text 0 0 ,First,#,D:\MIGRACION\p13468025.gdb\MARCO\IM_Sector,COD_SECT,-1,-1;SHAPE_Length "SHAPE_Length" false true true 8 Double 0 0 ,First,#,D:\MIGRACION\p13468025.gdb\MARCO\IM_Sector,SHAPE_Length,-1,-1;SHAPE_Area "SHAPE_Area" false true true 8 Double 0 0 ,First,#,D:\MIGRACION\p13468025.gdb\MARCO\IM_Sector,SHAPE_Area,-1,-1" #</Process><Process Name="Append (7)" ToolSource="c:\program files (x86)\arcgis\desktop10.3\ArcToolbox\Toolboxes\Data Management Tools.tbx\Append" Date="20160419" Time="003929">Append D:\MIGRACION\p13468025.gdb\MARCO\IM_Sector D:\MIGRACION\MIGRADA\p13468025_V5.gdb\MARCO\IM_Sector NO_TEST "COD_DPTO "Codigo de departamento" true true false 2 Text 0 0 ,First,#,D:\MIGRACION\p13468025.gdb\MARCO\IM_Sector,COD_DPTO,-1,-1;COD_MPIO "Codigo de municipio" true true false 5 Text 0 0 ,First,#,D:\MIGRACION\p13468025.gdb\MARCO\IM_Sector,COD_MPIO,-1,-1;COD_CPOB "Codigo de centro poblado" true true false 8 Text 0 0 ,First,#,D:\MIGRACION\p13468025.gdb\MARCO\IM_Sector,COD_CPOB,-1,-1;COD_SECT "Codigo de sector" true true false 18 Text 0 0 ,First,#,D:\MIGRACION\p13468025.gdb\MARCO\IM_Sector,COD_SECT,-1,-1;SHAPE_Length "SHAPE_Length" false true true 8 Double 0 0 ,First,#,D:\MIGRACION\p13468025.gdb\MARCO\IM_Sector,SHAPE_Length,-1,-1;SHAPE_Area "SHAPE_Area" false true true 8 Double 0 0 ,First,#,D:\MIGRACION\p13468025.gdb\MARCO\IM_Sector,SHAPE_Area,-1,-1" #</Process><Process Name="Append (7)" ToolSource="c:\program files (x86)\arcgis\desktop10.3\ArcToolbox\Toolboxes\Data Management Tools.tbx\Append" Date="20160419" Time="004150">Append D:\MIGRACION\p13468025.gdb\MARCO\IM_Sector D:\MIGRACION\MIGRADA\p13468025_V5.gdb\MARCO\IM_Sector NO_TEST "COD_DPTO "Codigo de departamento" true true false 2 Text 0 0 ,First,#,D:\MIGRACION\p13468025.gdb\MARCO\IM_Sector,COD_DPTO,-1,-1;COD_MPIO "Codigo de municipio" true true false 5 Text 0 0 ,First,#,D:\MIGRACION\p13468025.gdb\MARCO\IM_Sector,COD_MPIO,-1,-1;COD_CPOB "Codigo de centro poblado" true true false 8 Text 0 0 ,First,#,D:\MIGRACION\p13468025.gdb\MARCO\IM_Sector,COD_CPOB,-1,-1;COD_SECT "Codigo de sector" true true false 18 Text 0 0 ,First,#,D:\MIGRACION\p13468025.gdb\MARCO\IM_Sector,COD_SECT,-1,-1;SHAPE_Length "SHAPE_Length" false true true 8 Double 0 0 ,First,#,D:\MIGRACION\p13468025.gdb\MARCO\IM_Sector,SHAPE_Length,-1,-1;SHAPE_Area "SHAPE_Area" false true true 8 Double 0 0 ,First,#,D:\MIGRACION\p13468025.gdb\MARCO\IM_Sector,SHAPE_Area,-1,-1" #</Process><Process Name="Append (7)" ToolSource="c:\program files (x86)\arcgis\desktop10.3\ArcToolbox\Toolboxes\Data Management Tools.tbx\Append" Date="20160419" Time="004413">Append D:\MIGRACION\p13468025.gdb\MARCO\IM_Sector D:\MIGRACION\MIGRADA\p13468025_V5.gdb\MARCO\IM_Sector NO_TEST "COD_DPTO "Codigo de departamento" true true false 2 Text 0 0 ,First,#,D:\MIGRACION\p13468025.gdb\MARCO\IM_Sector,COD_DPTO,-1,-1;COD_MPIO "Codigo de municipio" true true false 5 Text 0 0 ,First,#,D:\MIGRACION\p13468025.gdb\MARCO\IM_Sector,COD_MPIO,-1,-1;COD_CPOB "Codigo de centro poblado" true true false 8 Text 0 0 ,First,#,D:\MIGRACION\p13468025.gdb\MARCO\IM_Sector,COD_CPOB,-1,-1;COD_SECT "Codigo de sector" true true false 18 Text 0 0 ,First,#,D:\MIGRACION\p13468025.gdb\MARCO\IM_Sector,COD_SECT,-1,-1;SHAPE_Length "SHAPE_Length" false true true 8 Double 0 0 ,First,#,D:\MIGRACION\p13468025.gdb\MARCO\IM_Sector,SHAPE_Length,-1,-1;SHAPE_Area "SHAPE_Area" false true true 8 Double 0 0 ,First,#,D:\MIGRACION\p13468025.gdb\MARCO\IM_Sector,SHAPE_Area,-1,-1" #</Process><Process Name="Append (7)" ToolSource="c:\program files (x86)\arcgis\desktop10.3\ArcToolbox\Toolboxes\Data Management Tools.tbx\Append" Date="20160419" Time="004610">Append D:\MIGRACION\p13468025.gdb\MARCO\IM_Sector D:\MIGRACION\MIGRADA\p13468025_V5.gdb\MARCO\IM_Sector NO_TEST "COD_DPTO "Codigo de departamento" true true false 2 Text 0 0 ,First,#,D:\MIGRACION\p13468025.gdb\MARCO\IM_Sector,COD_DPTO,-1,-1;COD_MPIO "Codigo de municipio" true true false 5 Text 0 0 ,First,#,D:\MIGRACION\p13468025.gdb\MARCO\IM_Sector,COD_MPIO,-1,-1;COD_CPOB "Codigo de centro poblado" true true false 8 Text 0 0 ,First,#,D:\MIGRACION\p13468025.gdb\MARCO\IM_Sector,COD_CPOB,-1,-1;COD_SECT "Codigo de sector" true true false 18 Text 0 0 ,First,#,D:\MIGRACION\p13468025.gdb\MARCO\IM_Sector,COD_SECT,-1,-1;SHAPE_Length "SHAPE_Length" false true true 8 Double 0 0 ,First,#,D:\MIGRACION\p13468025.gdb\MARCO\IM_Sector,SHAPE_Length,-1,-1;SHAPE_Area "SHAPE_Area" false true true 8 Double 0 0 ,First,#,D:\MIGRACION\p13468025.gdb\MARCO\IM_Sector,SHAPE_Area,-1,-1" #</Process><Process Name="Append (7)" ToolSource="c:\program files (x86)\arcgis\desktop10.3\ArcToolbox\Toolboxes\Data Management Tools.tbx\Append" Date="20160419" Time="004859">Append D:\MIGRACION\p13468025.gdb\MARCO\IM_Sector D:\MIGRACION\MIGRADA\p13468025_V5.gdb\MARCO\IM_Sector NO_TEST "COD_DPTO "Codigo de departamento" true true false 2 Text 0 0 ,First,#,D:\MIGRACION\p13468025.gdb\MARCO\IM_Sector,COD_DPTO,-1,-1;COD_MPIO "Codigo de municipio" true true false 5 Text 0 0 ,First,#,D:\MIGRACION\p13468025.gdb\MARCO\IM_Sector,COD_MPIO,-1,-1;COD_CPOB "Codigo de centro poblado" true true false 8 Text 0 0 ,First,#,D:\MIGRACION\p13468025.gdb\MARCO\IM_Sector,COD_CPOB,-1,-1;COD_SECT "Codigo de sector" true true false 18 Text 0 0 ,First,#,D:\MIGRACION\p13468025.gdb\MARCO\IM_Sector,COD_SECT,-1,-1;SHAPE_Length "SHAPE_Length" false true true 8 Double 0 0 ,First,#,D:\MIGRACION\p13468025.gdb\MARCO\IM_Sector,SHAPE_Length,-1,-1;SHAPE_Area "SHAPE_Area" false true true 8 Double 0 0 ,First,#,D:\MIGRACION\p13468025.gdb\MARCO\IM_Sector,SHAPE_Area,-1,-1" #</Process><Process Name="Append (7)" ToolSource="c:\program files (x86)\arcgis\desktop10.2\ArcToolbox\Toolboxes\Data Management Tools.tbx\Append" Date="20160420" Time="085956">Append D:\MIGRACION\p52411000.gdb\MARCO\IM_Sector D:\MIGRACION\MIGRADA\pbase_V5.gdb\MARCO\IM_Sector NO_TEST "COD_DPTO "Codigo de departamento" true true false 2 Text 0 0 ,First,#,D:\MIGRACION\p52411000.gdb\MARCO\IM_Sector,COD_DPTO,-1,-1;COD_MPIO "Codigo de municipio" true true false 5 Text 0 0 ,First,#,D:\MIGRACION\p52411000.gdb\MARCO\IM_Sector,COD_MPIO,-1,-1;COD_CPOB "Codigo de centro poblado" true true false 8 Text 0 0 ,First,#,D:\MIGRACION\p52411000.gdb\MARCO\IM_Sector,COD_CPOB,-1,-1;COD_SECT "Codigo de sector" true true false 18 Text 0 0 ,First,#,D:\MIGRACION\p52411000.gdb\MARCO\IM_Sector,COD_SECT,-1,-1;SHAPE_Length "SHAPE_Length" false true true 8 Double 0 0 ,First,#,D:\MIGRACION\p52411000.gdb\MARCO\IM_Sector,SHAPE_Length,-1,-1;SHAPE_Area "SHAPE_Area" false true true 8 Double 0 0 ,First,#,D:\MIGRACION\p52411000.gdb\MARCO\IM_Sector,SHAPE_Area,-1,-1" #</Process><Process Name="Append (8)" ToolSource="c:\program files (x86)\arcgis\desktop10.2\ArcToolbox\Toolboxes\Data Management Tools.tbx\Append" Date="20161212" Time="121106">Append D:\BACKUP\Consolidado_13_v02.gdb\MARCO\IM_Sector D:\MIGRACION\MIGRADA\Consolidado_13_v02_V5.gdb\MARCO\IM_Sector NO_TEST "COD_DPTO "Codigo de departamento" true true false 2 Text 0 0 ,First,#,D:\BACKUP\Consolidado_13_v02.gdb\MARCO\IM_Sector,COD_DPTO,-1,-1;COD_MPIO "Codigo de municipio" true true false 5 Text 0 0 ,First,#,D:\BACKUP\Consolidado_13_v02.gdb\MARCO\IM_Sector,COD_MPIO,-1,-1;COD_CPOB "Codigo de centro poblado" true true false 8 Text 0 0 ,First,#,D:\BACKUP\Consolidado_13_v02.gdb\MARCO\IM_Sector,COD_CPOB,-1,-1;COD_SECT "Codigo de sector" true true false 18 Text 0 0 ,First,#,D:\BACKUP\Consolidado_13_v02.gdb\MARCO\IM_Sector,COD_SECT,-1,-1;SHAPE_Length "SHAPE_Length" false true true 8 Double 0 0 ,First,#,D:\BACKUP\Consolidado_13_v02.gdb\MARCO\IM_Sector,SHAPE_Length,-1,-1;SHAPE_Area "SHAPE_Area" false true true 8 Double 0 0 ,First,#,D:\BACKUP\Consolidado_13_v02.gdb\MARCO\IM_Sector,SHAPE_Area,-1,-1" #</Process><Process Name="Add Field" ToolSource="c:\program files (x86)\arcgis\desktop10.3\ArcToolbox\Toolboxes\Data Management Tools.tbx\AddField" Date="20170731" Time="172613">AddField "Sector Urbano" VDPTO TEXT # # 2 # NULLABLE NON_REQUIRED #</Process><Process Name="Calculate Field" ToolSource="c:\program files (x86)\arcgis\desktop10.3\ArcToolbox\Toolboxes\Data Management Tools.tbx\CalculateField" Date="20170731" Time="172613">CalculateField "total\Sector Urbano" VDPTO Left( [COD_SECT],2 ) VB #</Process><Process Name="Add Field (2)" ToolSource="c:\program files (x86)\arcgis\desktop10.3\ArcToolbox\Toolboxes\Data Management Tools.tbx\AddField" Date="20170731" Time="172615">AddField "Sector Urbano" VMPIO TEXT # # 5 # NULLABLE NON_REQUIRED #</Process><Process Name="Calculate Field (2)" ToolSource="c:\program files (x86)\arcgis\desktop10.3\ArcToolbox\Toolboxes\Data Management Tools.tbx\CalculateField" Date="20170731" Time="172615">CalculateField "total\Sector Urbano" VMPIO Left( [COD_SECT],5 ) VB #</Process><Process Name="Add Field (3)" ToolSource="c:\program files (x86)\arcgis\desktop10.3\ArcToolbox\Toolboxes\Data Management Tools.tbx\AddField" Date="20170731" Time="172616">AddField "Sector Urbano" VCPOB TEXT # # 8 # NULLABLE NON_REQUIRED #</Process><Process Name="Calculate Field (3)" ToolSource="c:\program files (x86)\arcgis\desktop10.3\ArcToolbox\Toolboxes\Data Management Tools.tbx\CalculateField" Date="20170731" Time="172616">CalculateField "total\Sector Urbano" VCPOB "Left( [COD_SECT],5) + Mid( [COD_SECT],12,3 )" VB #</Process><Process Name="Delete Field" ToolSource="c:\program files (x86)\arcgis\desktop10.3\ArcToolbox\Toolboxes\Data Management Tools.tbx\DeleteField" Date="20170731" Time="173024">DeleteField "Sector Urbano" VDPTO;VMPIO;VCPOB</Process><Process Name="Add Field" ToolSource="c:\program files (x86)\arcgis\desktop10.3\ArcToolbox\Toolboxes\Data Management Tools.tbx\AddField" Date="20170731" Time="181521">AddField "Sector Urbano" VDPTO TEXT # # 2 # NULLABLE NON_REQUIRED #</Process><Process Name="Calculate Field" ToolSource="c:\program files (x86)\arcgis\desktop10.3\ArcToolbox\Toolboxes\Data Management Tools.tbx\CalculateField" Date="20170731" Time="181522">CalculateField "total\Sector Urbano" VDPTO Left( [COD_SECT],2 ) VB #</Process><Process Name="Add Field (2)" ToolSource="c:\program files (x86)\arcgis\desktop10.3\ArcToolbox\Toolboxes\Data Management Tools.tbx\AddField" Date="20170731" Time="181522">AddField "Sector Urbano" VMPIO TEXT # # 5 # NULLABLE NON_REQUIRED #</Process><Process Name="Calculate Field (2)" ToolSource="c:\program files (x86)\arcgis\desktop10.3\ArcToolbox\Toolboxes\Data Management Tools.tbx\CalculateField" Date="20170731" Time="181523">CalculateField "total\Sector Urbano" VMPIO Left( [COD_SECT],5 ) VB #</Process><Process Name="Add Field (3)" ToolSource="c:\program files (x86)\arcgis\desktop10.3\ArcToolbox\Toolboxes\Data Management Tools.tbx\AddField" Date="20170731" Time="181524">AddField "Sector Urbano" VCPOB TEXT # # 8 # NULLABLE NON_REQUIRED #</Process><Process Name="Calculate Field (3)" ToolSource="c:\program files (x86)\arcgis\desktop10.3\ArcToolbox\Toolboxes\Data Management Tools.tbx\CalculateField" Date="20170731" Time="181524">CalculateField "total\Sector Urbano" VCPOB "Left( [COD_SECT],5) + Mid( [COD_SECT],12,3 )" VB #</Process><Process Name="Delete Field" ToolSource="c:\program files (x86)\arcgis\desktop10.3\ArcToolbox\Toolboxes\Data Management Tools.tbx\DeleteField" Date="20170731" Time="181551">DeleteField "Sector Urbano" VDPTO;VMPIO;VCPOB</Process><Process ToolSource="c:\program files (x86)\arcgis\desktop10.5\ArcToolbox\Toolboxes\Data Management Tools.tbx\CalculateField" Date="20180214" Time="084039">CalculateField "BOLIVAR\Sector Urbano" COD_CPOB "13836000" VB #</Process><Process ToolSource="c:\program files (x86)\arcgis\desktop10.5\ArcToolbox\Toolboxes\Data Management Tools.tbx\Append" Date="20180223" Time="092048">Append E:\JCBUSTOSD_2018\MARCO\AJUSTE_MARCO_2017\APPEND\19_Cauca\p19.gdb\MARCO\IM_Sector E:\JCBUSTOSD_2018\MARCO\AJUSTE_MARCO_2017\APPEND\pMARCO_A.gdb\MARCO\IM_Sector TEST # #</Process><Process ToolSource="c:\program files (x86)\arcgis\desktop10.5\ArcToolbox\Toolboxes\Data Management Tools.tbx\CalculateField" Date="20180302" Time="115120">CalculateField "Sector Urbano" CPOB Left( [COD_SECT],3 ) VB #</Process><Process ToolSource="c:\program files (x86)\arcgis\desktop10.5\ArcToolbox\Toolboxes\Data Management Tools.tbx\CalculateField" Date="20180302" Time="115203">CalculateField "Sector Urbano" CPOB Right( [COD_SECT] , 7 ) VB #</Process><Process ToolSource="c:\program files (x86)\arcgis\desktop10.5\ArcToolbox\Toolboxes\Data Management Tools.tbx\CalculateField" Date="20180302" Time="115258">CalculateField "Sector Urbano" CPOB2 Left( [CPOB],3 ) VB #</Process><Process ToolSource="c:\program files (x86)\arcgis\desktop10.5\ArcToolbox\Toolboxes\Data Management Tools.tbx\CalculateField" Date="20180302" Time="115315">CalculateField "Sector Urbano" COD_CPOB "[COD_MPIO] + [CPOB2]" VB #</Process><Process ToolSource="c:\program files (x86)\arcgis\desktop10.5\ArcToolbox\Toolboxes\Data Management Tools.tbx\CalculateField" Date="20180307" Time="132821">CalculateField "MGN_2017\Sector Urbano" COD_CPOB "08433000" VB #</Process><Process ToolSource="c:\program files (x86)\arcgis\desktop10.3\ArcToolbox\Toolboxes\Data Management Tools.tbx\CalculateField" Date="20180410" Time="102257">CalculateField MGN_URB_SECTOR CPOB_CCDGO [CPOB_CCDGO_] VB #</Process><Process ToolSource="c:\program files (x86)\arcgis\desktop10.3\ArcToolbox\Toolboxes\Data Management Tools.tbx\CalculateField" Date="20180410" Time="102309">CalculateField MGN_URB_SECTOR SETU_CCNCT [SETU_CCDGO_] VB #</Process><Process ToolSource="c:\program files (x86)\arcgis\desktop10.3\ArcToolbox\Toolboxes\Data Management Tools.tbx\CalculateField" Date="20180410" Time="102406">CalculateField MGN_URB_SECTOR CLAS_CCDGO Mid( [SETU_CCNCT],6,1 ) VB #</Process><Process ToolSource="c:\program files (x86)\arcgis\desktop10.3\ArcToolbox\Toolboxes\Data Management Tools.tbx\CalculateField" Date="20180410" Time="102445">CalculateField MGN_URB_SECTOR SETR_CCDGO Mid( [SETU_CCNCT],7,3 ) VB #</Process><Process ToolSource="c:\program files (x86)\arcgis\desktop10.3\ArcToolbox\Toolboxes\Data Management Tools.tbx\CalculateField" Date="20180410" Time="102554">CalculateField MGN_URB_SECTOR SECR_CCDGO Mid( [SETU_CCNCT],10,2 ) VB #</Process><Process ToolSource="c:\program files (x86)\arcgis\desktop10.3\ArcToolbox\Toolboxes\Data Management Tools.tbx\CalculateField" Date="20180410" Time="102656">CalculateField MGN_URB_SECTOR SETU_CCDGO Mid( [SETU_CCNCT],15,4 ) VB #</Process><Process ToolSource="c:\program files (x86)\arcgis\desktop10.5\ArcToolbox\Toolboxes\Data Management Tools.tbx\CalculateField" Date="20180411" Time="123347">CalculateField MODELO_JIMMY\MGN_URB_SECTOR MPIO Right( [MPIO_CCDGO],3 ) VB #</Process><Process ToolSource="c:\program files (x86)\arcgis\desktop10.5\ArcToolbox\Toolboxes\Data Management Tools.tbx\CalculateField" Date="20180411" Time="123357">CalculateField MODELO_JIMMY\MGN_URB_SECTOR CPOB Right( [CPOB_CCDGO] ,3) VB #</Process><Process ToolSource="c:\program files (x86)\arcgis\desktop10.5\ArcToolbox\Toolboxes\Data Management Tools.tbx\CalculateField" Date="20180412" Time="105310">CalculateField MODELO_JIMMY\MGN_URB_SECTOR CCT Left( [SETU_CCNCT],11 ) VB #</Process><Process ToolSource="c:\program files (x86)\arcgis\desktop10.5\ArcToolbox\Toolboxes\Data Management Tools.tbx\CalculateField" Date="20180412" Time="105643">CalculateField MODELO_JIMMY\MGN_URB_SECTOR CCT Left( [SETU_CCNCT] ,9) VB #</Process><Process ToolSource="c:\program files (x86)\arcgis\desktop10.5\ArcToolbox\Toolboxes\Data Management Tools.tbx\CalculateField" Date="20180412" Time="111404">CalculateField MODELO_JIMMY\MGN_URB_SECTOR CCT Left( [SETU_CCNCT] ,11) VB #</Process><Process ToolSource="c:\program files (x86)\arcgis\desktop10.5\ArcToolbox\Toolboxes\Data Management Tools.tbx\CalculateField" Date="20180412" Time="111430">CalculateField MODELO_JIMMY\MGN_URB_SECTOR CCT5 RIGHT( [CCT] ,5) VB #</Process><Process ToolSource="c:\program files (x86)\arcgis\desktop10.5\ArcToolbox\Toolboxes\Data Management Tools.tbx\CalculateField" Date="20180412" Time="131738">CalculateField MODELO_JIMMY\MGN_URB_SECTOR MPIO Right( [MPIO_CCDGO],3 ) VB #</Process><Process ToolSource="c:\program files (x86)\arcgis\desktop10.5\ArcToolbox\Toolboxes\Data Management Tools.tbx\CalculateField" Date="20180412" Time="131759">CalculateField MODELO_JIMMY\MGN_URB_SECTOR CPOB Right( [CPOB_CCDGO] ,3) VB #</Process><Process ToolSource="c:\program files (x86)\arcgis\desktop10.5\ArcToolbox\Toolboxes\Data Management Tools.tbx\CalculateField" Date="20180413" Time="100456">CalculateField MODELO_JIMMY\MGN_URB_SECTOR SETU_CCNCT "[DPTO_CCDGO] &amp; [MPIO] &amp; [CLAS_CCDGO] &amp; [SETR_CCDGO] &amp; [SECR_CCDGO] &amp; [CPOB] &amp; [SETU_CCDGO]" VB #</Process><Process ToolSource="c:\program files (x86)\arcgis\desktop10.5\ArcToolbox\Toolboxes\Data Management Tools.tbx\CalculateField" Date="20180413" Time="103144">CalculateField MODELO_JIMMY\MGN_URB_SECTOR CCT Left( [SETU_CCNCT],11 ) VB #</Process><Process ToolSource="c:\program files (x86)\arcgis\desktop10.5\ArcToolbox\Toolboxes\Data Management Tools.tbx\CalculateField" Date="20180413" Time="103201">CalculateField MODELO_JIMMY\MGN_URB_SECTOR CCT5 RIGHT( [CCT] ,5) VB #</Process><Process ToolSource="c:\program files (x86)\arcgis\desktop10.5\ArcToolbox\Toolboxes\Data Management Tools.tbx\CalculateField" Date="20180413" Time="111141">CalculateField MODELO_JIMMY\MGN_URB_SECTOR CCT Left( [SETU_CCNCT],11 ) VB #</Process><Process ToolSource="c:\program files (x86)\arcgis\desktop10.5\ArcToolbox\Toolboxes\Data Management Tools.tbx\CalculateField" Date="20180416" Time="135508">CalculateField MODELO_JIMMY\MGN_URB_SECTOR CCT Left( [SETU_CCNCT],9 ) VB #</Process><Process ToolSource="c:\program files (x86)\arcgis\desktop10.5\ArcToolbox\Toolboxes\Data Management Tools.tbx\CalculateField" Date="20180416" Time="135525">CalculateField MODELO_JIMMY\MGN_URB_SECTOR CCT5 RIGHT( [CCT] ,3) VB #</Process><Process ToolSource="c:\program files (x86)\arcgis\desktop10.5\ArcToolbox\Toolboxes\Data Management Tools.tbx\CalculateField" Date="20180416" Time="140456">CalculateField MODELO_JIMMY\MGN_URB_SECTOR CCT Left( [SETU_CCNCT],11 ) VB #</Process><Process ToolSource="c:\program files (x86)\arcgis\desktop10.5\ArcToolbox\Toolboxes\Data Management Tools.tbx\CalculateField" Date="20180416" Time="140509">CalculateField MODELO_JIMMY\MGN_URB_SECTOR CCT Left( [SETU_CCNCT],9 ) VB #</Process><Process ToolSource="c:\program files (x86)\arcgis\desktop10.5\ArcToolbox\Toolboxes\Data Management Tools.tbx\CalculateField" Date="20180416" Time="140521">CalculateField MODELO_JIMMY\MGN_URB_SECTOR CCT Left( [SETU_CCNCT],9 ) VB #</Process><Process ToolSource="c:\program files (x86)\arcgis\desktop10.5\ArcToolbox\Toolboxes\Data Management Tools.tbx\CalculateField" Date="20180416" Time="140548">CalculateField MODELO_JIMMY\MGN_URB_SECTOR CCT Left( [SETU_CCNCT] ,9) VB #</Process><Process ToolSource="c:\program files (x86)\arcgis\desktop10.3\ArcToolbox\Toolboxes\Data Management Tools.tbx\CalculateField" Date="20180420" Time="112704">CalculateField MODELO_JIMMY\MGN_URB_SECTOR SECR_CCDGO "02" VB #</Process><Process ToolSource="c:\program files (x86)\arcgis\desktop10.3\ArcToolbox\Toolboxes\Data Management Tools.tbx\CalculateField" Date="20180420" Time="114115">CalculateField MODELO_JIMMY\MGN_URB_SECTOR MPI_5 "[DPTO_CCDGO] &amp; [MPIO_CCDGO]" VB #</Process><Process ToolSource="c:\program files (x86)\arcgis\desktop10.3\ArcToolbox\Toolboxes\Analysis Tools.tbx\Select" Date="20180423" Time="084352">Select D:\PROYECTO_2018\FGDB_ENTREGADAS_A_VIVIANA\03_MGN_V2017_WGS84.gdb\MGN_URB_SECTOR D:\COMPARTIDO_LECTURA\SistemaDeArchivos\17_Caldas\MGN\MGN_URB_SECTOR.shp ""DPTO_CCDGO" = '17'"</Process></lineage><coordRef><type Sync="TRUE">Geographic</type><geogcsn Sync="TRUE">GCS_WGS_1984</geogcsn><csUnits Sync="TRUE">Angular Unit: Degree (0.017453)</csUnits><peXml Sync="TRUE">&lt;GeographicCoordinateSystem xsi:type='typens:GeographicCoordinateSystem' xmlns:xsi='http://www.w3.org/2001/XMLSchema-instance' xmlns:xs='http://www.w3.org/2001/XMLSchema' xmlns:typens='http://www.esri.com/schemas/ArcGIS/10.3'&gt;&lt;WKT&gt;GEOGCS[&amp;quot;GCS_WGS_1984&amp;quot;,DATUM[&amp;quot;D_WGS_1984&amp;quot;,SPHEROID[&amp;quot;WGS_1984&amp;quot;,6378137.0,298.257223563]],PRIMEM[&amp;quot;Greenwich&amp;quot;,0.0],UNIT[&amp;quot;Degree&amp;quot;,0.0174532925199433],AUTHORITY[&amp;quot;EPSG&amp;quot;,4326]]&lt;/WKT&gt;&lt;XOrigin&gt;-400&lt;/XOrigin&gt;&lt;YOrigin&gt;-400&lt;/YOrigin&gt;&lt;XYScale&gt;11258999068426.238&lt;/XYScale&gt;&lt;ZOrigin&gt;-100000&lt;/ZOrigin&gt;&lt;ZScale&gt;10000&lt;/ZScale&gt;&lt;MOrigin&gt;-100000&lt;/MOrigin&gt;&lt;MScale&gt;10000&lt;/MScale&gt;&lt;XYTolerance&gt;8.983152841195215e-009&lt;/XYTolerance&gt;&lt;ZTolerance&gt;0.001&lt;/ZTolerance&gt;&lt;MTolerance&gt;0.001&lt;/MTolerance&gt;&lt;HighPrecision&gt;true&lt;/HighPrecision&gt;&lt;LeftLongitude&gt;-180&lt;/LeftLongitude&gt;&lt;WKID&gt;4326&lt;/WKID&gt;&lt;LatestWKID&gt;4326&lt;/LatestWKID&gt;&lt;/GeographicCoordinateSystem&gt;</peXml></coordRef></DataProperties><SyncDate>20180423</SyncDate><SyncTime>08435200</SyncTime><ModDate>20180423</ModDate><ModTime>08435200</ModTime></Esri><dataIdInfo><envirDesc Sync="TRUE">Microsoft Windows 7 Version 6.1 (Build 7601) Service Pack 1; Esri ArcGIS 10.3.1.4959</envirDesc><dataLang><languageCode value="spa" Sync="TRUE"></languageCode><countryCode value="COL" Sync="TRUE"></countryCode></dataLang><idCitation><resTitle Sync="TRUE">MGN_URB_SECTOR</resTitle><presForm><PresFormCd value="005" Sync="TRUE"></PresFormCd></presForm></idCitation><spatRpType><SpatRepTypCd value="001" Sync="TRUE"></SpatRepTypCd></spatRpType></dataIdInfo><mdLang><languageCode value="spa" Sync="TRUE"></languageCode><countryCode value="COL" Sync="TRUE"></countryCode></mdLang><distInfo><distFormat><formatName Sync="TRUE">Shapefile</formatName></distFormat><distTranOps><transSize Sync="TRUE">0.000</transSize></distTranOps></distInfo><mdHrLv><ScopeCd value="005" Sync="TRUE"></ScopeCd></mdHrLv><mdHrLvName Sync="TRUE">dataset</mdHrLvName><refSysInfo><RefSystem><refSysID><identCode code="4326" Sync="TRUE"></identCode><idCodeSpace Sync="TRUE">EPSG</idCodeSpace><idVersion Sync="TRUE">8.6.2</idVersion></refSysID></RefSystem></refSysInfo><spatRepInfo><VectSpatRep><geometObjs Name="MGN_URB_SECTOR"><geoObjTyp><GeoObjTypCd value="002" Sync="TRUE"></GeoObjTypCd></geoObjTyp><geoObjCnt Sync="TRUE">0</geoObjCnt></geometObjs><topLvl><TopoLevCd value="001" Sync="TRUE"></TopoLevCd></topLvl></VectSpatRep></spatRepInfo><spdoinfo><ptvctinf><esriterm Name="MGN_URB_SECTOR"><efeatyp Sync="TRUE">Simple</efeatyp><efeageom code="4" Sync="TRUE"></efeageom><esritopo Sync="TRUE">FALSE</esritopo><efeacnt Sync="TRUE">0</efeacnt><spindex Sync="TRUE">FALSE</spindex><linrefer Sync="TRUE">FALSE</linrefer></esriterm></ptvctinf></spdoinfo><eainfo><detailed Name="MGN_URB_SECTOR"><enttyp><enttypl Sync="TRUE">MGN_URB_SECTOR</enttypl><enttypt Sync="TRUE">Feature Class</enttypt><enttypc Sync="TRUE">0</enttypc></enttyp><attr><attrlabl Sync="TRUE">FID</attrlabl><attalias Sync="TRUE">FID</attalias><attrtype Sync="TRUE">OID</attrtype><attwidth Sync="TRUE">4</attwidth><atprecis Sync="TRUE">0</atprecis><attscale Sync="TRUE">0</attscale><attrdef Sync="TRUE">Internal feature number.</attrdef><attrdefs Sync="TRUE">Esri</attrdefs><attrdomv><udom Sync="TRUE">Sequential unique whole numbers that are automatically generated.</udom></attrdomv></attr><attr><attrlabl Sync="TRUE">SHAPE</attrlabl><attalias Sync="TRUE">Shape</attalias><attrtype Sync="TRUE">Geometry</attrtype><attwidth Sync="TRUE">0</attwidth><atprecis Sync="TRUE">0</atprecis><attscale Sync="TRUE">0</attscale><attrdef Sync="TRUE">Feature geometry.</attrdef><attrdefs Sync="TRUE">Esri</attrdefs><attrdomv><udom Sync="TRUE">Coordinates defining the features.</udom></attrdomv></attr><attr><attrlabl Sync="TRUE">DPTO_CCDGO</attrlabl><attalias Sync="TRUE">DPTO_CCDGO</attalias><attrtype Sync="TRUE">String</attrtype><attwidth Sync="TRUE">2</attwidth><atprecis Sync="TRUE">0</atprecis><attscale Sync="TRUE">0</attscale></attr><attr><attrlabl Sync="TRUE">MPIO_CCDGO</attrlabl><attalias Sync="TRUE">MPIO_CCDGO</attalias><attrtype Sync="TRUE">String</attrtype><attwidth Sync="TRUE">5</attwidth><atprecis Sync="TRUE">0</atprecis><attscale Sync="TRUE">0</attscale></attr><attr><attrlabl Sync="TRUE">CLAS_CCDGO</attrlabl><attalias Sync="TRUE">CLAS_CCDGO</attalias><attrtype Sync="TRUE">String</attrtype><attwidth Sync="TRUE">1</attwidth><atprecis Sync="TRUE">0</atprecis><attscale Sync="TRUE">0</attscale></attr><attr><attrlabl Sync="TRUE">SETR_CCDGO</attrlabl><attalias Sync="TRUE">SETR_CCDGO</attalias><attrtype Sync="TRUE">String</attrtype><attwidth Sync="TRUE">3</attwidth><atprecis Sync="TRUE">0</atprecis><attscale Sync="TRUE">0</attscale></attr><attr><attrlabl Sync="TRUE">SECR_CCDGO</attrlabl><attalias Sync="TRUE">SECR_CCDGO</attalias><attrtype Sync="TRUE">String</attrtype><attwidth Sync="TRUE">2</attwidth><atprecis Sync="TRUE">0</atprecis><attscale Sync="TRUE">0</attscale></attr><attr><attrlabl Sync="TRUE">CPOB_CCDGO</attrlabl><attalias Sync="TRUE">CPOB_CCDGO</attalias><attrtype Sync="TRUE">String</attrtype><attwidth Sync="TRUE">8</attwidth><atprecis Sync="TRUE">0</atprecis><attscale Sync="TRUE">0</attscale></attr><attr><attrlabl Sync="TRUE">SETU_CCDGO</attrlabl><attalias Sync="TRUE">SETU_CCDGO</attalias><attrtype Sync="TRUE">String</attrtype><attwidth Sync="TRUE">4</attwidth><atprecis Sync="TRUE">0</atprecis><attscale Sync="TRUE">0</attscale></attr><attr><attrlabl Sync="TRUE">SETU_CCNCT</attrlabl><attalias Sync="TRUE">SETU_CCNCT</attalias><attrtype Sync="TRUE">String</attrtype><attwidth Sync="TRUE">18</attwidth><atprecis Sync="TRUE">0</atprecis><attscale Sync="TRUE">0</attscale></attr><attr><attrlabl Sync="TRUE">Shape_Leng</attrlabl><attalias Sync="TRUE">Shape_Leng</attalias><attrtype Sync="TRUE">Double</attrtype><attwidth Sync="TRUE">19</attwidth><atprecis Sync="TRUE">0</atprecis><attscale Sync="TRUE">0</attscale></attr><attr><attrlabl Sync="TRUE">Shape_Area</attrlabl><attalias Sync="TRUE">Shape_Area</attalias><attrtype Sync="TRUE">Double</attrtype><attwidth Sync="TRUE">19</attwidth><atprecis Sync="TRUE">0</atprecis><attscale Sync="TRUE">0</attscale><attrdef Sync="TRUE">Area of feature in internal units squared.</attrdef><attrdefs Sync="TRUE">Esri</attrdefs><attrdomv><udom Sync="TRUE">Positive real numbers that are automatically generated.</udom></attrdomv></attr></detailed></eainfo><mdDateSt Sync="TRUE">20180423</mdDateSt></metadata>
