# Supplementary material for: Geospatial investigations in Colombia reveal variations in the distribution of mood and psychotic disorders
Source: Commun Med (Lond). 2024 Feb 21;4:26. doi: 10.1038/s43856-024-00441-x (PMC10881503; doi:10.1038/s43856-024-00441-x)
Supplement: Supplementary file 2 — Supplementary Data 1 [file 43856_2024_441_MOESM2_ESM.zip › Supplementary Data folders/Figure 1a/MGN/MGN_URB_SECCION.shp.xml]

<metadata xml:lang="es"><Esri><CreaDate>20180403</CreaDate><CreaTime>12560500</CreaTime><ArcGISFormat>1.0</ArcGISFormat><SyncOnce>FALSE</SyncOnce><DataProperties><itemProps><itemLocation><linkage Sync="TRUE">file://\\DG_EST122\COMPARTIDO_LECTURA\SistemaDeArchivos\17_Caldas\MGN\MGN_URB_SECCION.shp</linkage><protocol Sync="TRUE">Local Area Network</protocol></itemLocation><itemName Sync="TRUE">MGN_URB_SECCION</itemName><imsContentType Sync="TRUE">002</imsContentType><itemSize Sync="TRUE">0.000</itemSize></itemProps><lineage><Process Name="Append (8)" ToolSource="c:\program files (x86)\arcgis\desktop10.3\ArcToolbox\Toolboxes\Data Management Tools.tbx\Append" Date="20160418" Time="235226">Append D:\MIGRACION\p13468025.gdb\MARCO\IM_Seccion D:\MIGRACION\MIGRADA\p13468025_V5.gdb\MARCO\IM_Seccion NO_TEST "COD_DPTO "Codigo de departamento" true true false 2 Text 0 0 ,First,#,D:\MIGRACION\p13468025.gdb\MARCO\IM_Seccion,COD_DPTO,-1,-1;COD_MPIO "Codigo de municipio" true true false 5 Text 0 0 ,First,#,D:\MIGRACION\p13468025.gdb\MARCO\IM_Seccion,COD_MPIO,-1,-1;COD_CPOB "Codigo de centro poblado" true true false 8 Text 0 0 ,First,#,D:\MIGRACION\p13468025.gdb\MARCO\IM_Seccion,COD_CPOB,-1,-1;COD_SECT "Código de sector" true true false 18 Text 0 0 ,First,#;COD_SECC "Codigo de seccion" true true false 20 Text 0 0 ,First,#,D:\MIGRACION\p13468025.gdb\MARCO\IM_Seccion,COD_SECC,-1,-1;SHAPE_Length "SHAPE_Length" false true true 8 Double 0 0 ,First,#,D:\MIGRACION\p13468025.gdb\MARCO\IM_Seccion,SHAPE_Length,-1,-1;SHAPE_Area "SHAPE_Area" false true true 8 Double 0 0 ,First,#,D:\MIGRACION\p13468025.gdb\MARCO\IM_Seccion,SHAPE_Area,-1,-1" #</Process><Process Name="Calculate Field (4)" ToolSource="c:\program files (x86)\arcgis\desktop10.3\ArcToolbox\Toolboxes\Data Management Tools.tbx\CalculateField" Date="20160418" Time="235227">CalculateField D:\MIGRACION\MIGRADA\p13468025_V5.gdb\MARCO\IM_Seccion COD_SECT Left( [COD_SECC],18 ) VB #</Process><Process Name="Append (8)" ToolSource="c:\program files (x86)\arcgis\desktop10.3\ArcToolbox\Toolboxes\Data Management Tools.tbx\Append" Date="20160418" Time="235637">Append D:\MIGRACION\p13468025.gdb\MARCO\IM_Seccion D:\MIGRACION\MIGRADA\p13468025_V5.gdb\MARCO\IM_Seccion NO_TEST "COD_DPTO "Codigo de departamento" true true false 2 Text 0 0 ,First,#,D:\MIGRACION\p13468025.gdb\MARCO\IM_Seccion,COD_DPTO,-1,-1;COD_MPIO "Codigo de municipio" true true false 5 Text 0 0 ,First,#,D:\MIGRACION\p13468025.gdb\MARCO\IM_Seccion,COD_MPIO,-1,-1;COD_CPOB "Codigo de centro poblado" true true false 8 Text 0 0 ,First,#,D:\MIGRACION\p13468025.gdb\MARCO\IM_Seccion,COD_CPOB,-1,-1;COD_SECT "Código de sector" true true false 18 Text 0 0 ,First,#;COD_SECC "Codigo de seccion" true true false 20 Text 0 0 ,First,#,D:\MIGRACION\p13468025.gdb\MARCO\IM_Seccion,COD_SECC,-1,-1;SHAPE_Length "SHAPE_Length" false true true 8 Double 0 0 ,First,#,D:\MIGRACION\p13468025.gdb\MARCO\IM_Seccion,SHAPE_Length,-1,-1;SHAPE_Area "SHAPE_Area" false true true 8 Double 0 0 ,First,#,D:\MIGRACION\p13468025.gdb\MARCO\IM_Seccion,SHAPE_Area,-1,-1" #</Process><Process Name="Calculate Field (4)" ToolSource="c:\program files (x86)\arcgis\desktop10.3\ArcToolbox\Toolboxes\Data Management Tools.tbx\CalculateField" Date="20160418" Time="235637">CalculateField D:\MIGRACION\MIGRADA\p13468025_V5.gdb\MARCO\IM_Seccion COD_SECT Left( [COD_SECC],18 ) VB #</Process><Process Name="Append (8)" ToolSource="c:\program files (x86)\arcgis\desktop10.3\ArcToolbox\Toolboxes\Data Management Tools.tbx\Append" Date="20160419" Time="000138">Append D:\MIGRACION\p13468025.gdb\MARCO\IM_Seccion D:\MIGRACION\MIGRADA\p13468025_V5.gdb\MARCO\IM_Seccion NO_TEST "COD_DPTO "Codigo de departamento" true true false 2 Text 0 0 ,First,#,D:\MIGRACION\p13468025.gdb\MARCO\IM_Seccion,COD_DPTO,-1,-1;COD_MPIO "Codigo de municipio" true true false 5 Text 0 0 ,First,#,D:\MIGRACION\p13468025.gdb\MARCO\IM_Seccion,COD_MPIO,-1,-1;COD_CPOB "Codigo de centro poblado" true true false 8 Text 0 0 ,First,#,D:\MIGRACION\p13468025.gdb\MARCO\IM_Seccion,COD_CPOB,-1,-1;COD_SECT "Código de sector" true true false 18 Text 0 0 ,First,#;COD_SECC "Codigo de seccion" true true false 20 Text 0 0 ,First,#,D:\MIGRACION\p13468025.gdb\MARCO\IM_Seccion,COD_SECC,-1,-1;SHAPE_Length "SHAPE_Length" false true true 8 Double 0 0 ,First,#,D:\MIGRACION\p13468025.gdb\MARCO\IM_Seccion,SHAPE_Length,-1,-1;SHAPE_Area "SHAPE_Area" false true true 8 Double 0 0 ,First,#,D:\MIGRACION\p13468025.gdb\MARCO\IM_Seccion,SHAPE_Area,-1,-1" #</Process><Process Name="Calculate Field (4)" ToolSource="c:\program files (x86)\arcgis\desktop10.3\ArcToolbox\Toolboxes\Data Management Tools.tbx\CalculateField" Date="20160419" Time="000139">CalculateField D:\MIGRACION\MIGRADA\p13468025_V5.gdb\MARCO\IM_Seccion COD_SECT Left( [COD_SECC],18 ) VB #</Process><Process Name="Append (8)" ToolSource="c:\program files (x86)\arcgis\desktop10.3\ArcToolbox\Toolboxes\Data Management Tools.tbx\Append" Date="20160419" Time="000408">Append D:\MIGRACION\p13468025.gdb\MARCO\IM_Seccion D:\MIGRACION\MIGRADA\p13468025_V5.gdb\MARCO\IM_Seccion NO_TEST "COD_DPTO "Codigo de departamento" true true false 2 Text 0 0 ,First,#,D:\MIGRACION\p13468025.gdb\MARCO\IM_Seccion,COD_DPTO,-1,-1;COD_MPIO "Codigo de municipio" true true false 5 Text 0 0 ,First,#,D:\MIGRACION\p13468025.gdb\MARCO\IM_Seccion,COD_MPIO,-1,-1;COD_CPOB "Codigo de centro poblado" true true false 8 Text 0 0 ,First,#,D:\MIGRACION\p13468025.gdb\MARCO\IM_Seccion,COD_CPOB,-1,-1;COD_SECT "Código de sector" true true false 18 Text 0 0 ,First,#;COD_SECC "Codigo de seccion" true true false 20 Text 0 0 ,First,#,D:\MIGRACION\p13468025.gdb\MARCO\IM_Seccion,COD_SECC,-1,-1;SHAPE_Length "SHAPE_Length" false true true 8 Double 0 0 ,First,#,D:\MIGRACION\p13468025.gdb\MARCO\IM_Seccion,SHAPE_Length,-1,-1;SHAPE_Area "SHAPE_Area" false true true 8 Double 0 0 ,First,#,D:\MIGRACION\p13468025.gdb\MARCO\IM_Seccion,SHAPE_Area,-1,-1" #</Process><Process Name="Calculate Field (4)" ToolSource="c:\program files (x86)\arcgis\desktop10.3\ArcToolbox\Toolboxes\Data Management Tools.tbx\CalculateField" Date="20160419" Time="000409">CalculateField D:\MIGRACION\MIGRADA\p13468025_V5.gdb\MARCO\IM_Seccion COD_SECT Left( [COD_SECC],18 ) VB #</Process><Process Name="Append (8)" ToolSource="c:\program files (x86)\arcgis\desktop10.3\ArcToolbox\Toolboxes\Data Management Tools.tbx\Append" Date="20160419" Time="003810">Append D:\MIGRACION\p13468025.gdb\MARCO\IM_Seccion D:\MIGRACION\MIGRADA\p13468025_V5.gdb\MARCO\IM_Seccion NO_TEST "COD_DPTO "Codigo de departamento" true true false 2 Text 0 0 ,First,#,D:\MIGRACION\p13468025.gdb\MARCO\IM_Seccion,COD_DPTO,-1,-1;COD_MPIO "Codigo de municipio" true true false 5 Text 0 0 ,First,#,D:\MIGRACION\p13468025.gdb\MARCO\IM_Seccion,COD_MPIO,-1,-1;COD_CPOB "Codigo de centro poblado" true true false 8 Text 0 0 ,First,#,D:\MIGRACION\p13468025.gdb\MARCO\IM_Seccion,COD_CPOB,-1,-1;COD_SECT "Código de sector" true true false 18 Text 0 0 ,First,#;COD_SECC "Codigo de seccion" true true false 20 Text 0 0 ,First,#,D:\MIGRACION\p13468025.gdb\MARCO\IM_Seccion,COD_SECC,-1,-1;SHAPE_Length "SHAPE_Length" false true true 8 Double 0 0 ,First,#,D:\MIGRACION\p13468025.gdb\MARCO\IM_Seccion,SHAPE_Length,-1,-1;SHAPE_Area "SHAPE_Area" false true true 8 Double 0 0 ,First,#,D:\MIGRACION\p13468025.gdb\MARCO\IM_Seccion,SHAPE_Area,-1,-1" #</Process><Process Name="Calculate Field (4)" ToolSource="c:\program files (x86)\arcgis\desktop10.3\ArcToolbox\Toolboxes\Data Management Tools.tbx\CalculateField" Date="20160419" Time="003810">CalculateField D:\MIGRACION\MIGRADA\p13468025_V5.gdb\MARCO\IM_Seccion COD_SECT Left( [COD_SECC],18 ) VB #</Process><Process Name="Append (8)" ToolSource="c:\program files (x86)\arcgis\desktop10.3\ArcToolbox\Toolboxes\Data Management Tools.tbx\Append" Date="20160419" Time="003929">Append D:\MIGRACION\p13468025.gdb\MARCO\IM_Seccion D:\MIGRACION\MIGRADA\p13468025_V5.gdb\MARCO\IM_Seccion NO_TEST "COD_DPTO "Codigo de departamento" true true false 2 Text 0 0 ,First,#,D:\MIGRACION\p13468025.gdb\MARCO\IM_Seccion,COD_DPTO,-1,-1;COD_MPIO "Codigo de municipio" true true false 5 Text 0 0 ,First,#,D:\MIGRACION\p13468025.gdb\MARCO\IM_Seccion,COD_MPIO,-1,-1;COD_CPOB "Codigo de centro poblado" true true false 8 Text 0 0 ,First,#,D:\MIGRACION\p13468025.gdb\MARCO\IM_Seccion,COD_CPOB,-1,-1;COD_SECT "Código de sector" true true false 18 Text 0 0 ,First,#;COD_SECC "Codigo de seccion" true true false 20 Text 0 0 ,First,#,D:\MIGRACION\p13468025.gdb\MARCO\IM_Seccion,COD_SECC,-1,-1;SHAPE_Length "SHAPE_Length" false true true 8 Double 0 0 ,First,#,D:\MIGRACION\p13468025.gdb\MARCO\IM_Seccion,SHAPE_Length,-1,-1;SHAPE_Area "SHAPE_Area" false true true 8 Double 0 0 ,First,#,D:\MIGRACION\p13468025.gdb\MARCO\IM_Seccion,SHAPE_Area,-1,-1" #</Process><Process Name="Calculate Field (4)" ToolSource="c:\program files (x86)\arcgis\desktop10.3\ArcToolbox\Toolboxes\Data Management Tools.tbx\CalculateField" Date="20160419" Time="003929">CalculateField D:\MIGRACION\MIGRADA\p13468025_V5.gdb\MARCO\IM_Seccion COD_SECT Left( [COD_SECC],18 ) VB #</Process><Process Name="Append (8)" ToolSource="c:\program files (x86)\arcgis\desktop10.3\ArcToolbox\Toolboxes\Data Management Tools.tbx\Append" Date="20160419" Time="004150">Append D:\MIGRACION\p13468025.gdb\MARCO\IM_Seccion D:\MIGRACION\MIGRADA\p13468025_V5.gdb\MARCO\IM_Seccion NO_TEST "COD_DPTO "Codigo de departamento" true true false 2 Text 0 0 ,First,#,D:\MIGRACION\p13468025.gdb\MARCO\IM_Seccion,COD_DPTO,-1,-1;COD_MPIO "Codigo de municipio" true true false 5 Text 0 0 ,First,#,D:\MIGRACION\p13468025.gdb\MARCO\IM_Seccion,COD_MPIO,-1,-1;COD_CPOB "Codigo de centro poblado" true true false 8 Text 0 0 ,First,#,D:\MIGRACION\p13468025.gdb\MARCO\IM_Seccion,COD_CPOB,-1,-1;COD_SECT "Código de sector" true true false 18 Text 0 0 ,First,#;COD_SECC "Codigo de seccion" true true false 20 Text 0 0 ,First,#,D:\MIGRACION\p13468025.gdb\MARCO\IM_Seccion,COD_SECC,-1,-1;SHAPE_Length "SHAPE_Length" false true true 8 Double 0 0 ,First,#,D:\MIGRACION\p13468025.gdb\MARCO\IM_Seccion,SHAPE_Length,-1,-1;SHAPE_Area "SHAPE_Area" false true true 8 Double 0 0 ,First,#,D:\MIGRACION\p13468025.gdb\MARCO\IM_Seccion,SHAPE_Area,-1,-1" #</Process><Process Name="Calculate Field (4)" ToolSource="c:\program files (x86)\arcgis\desktop10.3\ArcToolbox\Toolboxes\Data Management Tools.tbx\CalculateField" Date="20160419" Time="004151">CalculateField D:\MIGRACION\MIGRADA\p13468025_V5.gdb\MARCO\IM_Seccion COD_SECT Left( [COD_SECC],18 ) VB #</Process><Process Name="Append (8)" ToolSource="c:\program files (x86)\arcgis\desktop10.3\ArcToolbox\Toolboxes\Data Management Tools.tbx\Append" Date="20160419" Time="004414">Append D:\MIGRACION\p13468025.gdb\MARCO\IM_Seccion D:\MIGRACION\MIGRADA\p13468025_V5.gdb\MARCO\IM_Seccion NO_TEST "COD_DPTO "Codigo de departamento" true true false 2 Text 0 0 ,First,#,D:\MIGRACION\p13468025.gdb\MARCO\IM_Seccion,COD_DPTO,-1,-1;COD_MPIO "Codigo de municipio" true true false 5 Text 0 0 ,First,#,D:\MIGRACION\p13468025.gdb\MARCO\IM_Seccion,COD_MPIO,-1,-1;COD_CPOB "Codigo de centro poblado" true true false 8 Text 0 0 ,First,#,D:\MIGRACION\p13468025.gdb\MARCO\IM_Seccion,COD_CPOB,-1,-1;COD_SECT "Código de sector" true true false 18 Text 0 0 ,First,#;COD_SECC "Codigo de seccion" true true false 20 Text 0 0 ,First,#,D:\MIGRACION\p13468025.gdb\MARCO\IM_Seccion,COD_SECC,-1,-1;SHAPE_Length "SHAPE_Length" false true true 8 Double 0 0 ,First,#,D:\MIGRACION\p13468025.gdb\MARCO\IM_Seccion,SHAPE_Length,-1,-1;SHAPE_Area "SHAPE_Area" false true true 8 Double 0 0 ,First,#,D:\MIGRACION\p13468025.gdb\MARCO\IM_Seccion,SHAPE_Area,-1,-1" #</Process><Process Name="Calculate Field (4)" ToolSource="c:\program files (x86)\arcgis\desktop10.3\ArcToolbox\Toolboxes\Data Management Tools.tbx\CalculateField" Date="20160419" Time="004414">CalculateField D:\MIGRACION\MIGRADA\p13468025_V5.gdb\MARCO\IM_Seccion COD_SECT Left( [COD_SECC],18 ) VB #</Process><Process Name="Append (8)" ToolSource="c:\program files (x86)\arcgis\desktop10.3\ArcToolbox\Toolboxes\Data Management Tools.tbx\Append" Date="20160419" Time="004610">Append D:\MIGRACION\p13468025.gdb\MARCO\IM_Seccion D:\MIGRACION\MIGRADA\p13468025_V5.gdb\MARCO\IM_Seccion NO_TEST "COD_DPTO "Codigo de departamento" true true false 2 Text 0 0 ,First,#,D:\MIGRACION\p13468025.gdb\MARCO\IM_Seccion,COD_DPTO,-1,-1;COD_MPIO "Codigo de municipio" true true false 5 Text 0 0 ,First,#,D:\MIGRACION\p13468025.gdb\MARCO\IM_Seccion,COD_MPIO,-1,-1;COD_CPOB "Codigo de centro poblado" true true false 8 Text 0 0 ,First,#,D:\MIGRACION\p13468025.gdb\MARCO\IM_Seccion,COD_CPOB,-1,-1;COD_SECT "Código de sector" true true false 18 Text 0 0 ,First,#;COD_SECC "Codigo de seccion" true true false 20 Text 0 0 ,First,#,D:\MIGRACION\p13468025.gdb\MARCO\IM_Seccion,COD_SECC,-1,-1;SHAPE_Length "SHAPE_Length" false true true 8 Double 0 0 ,First,#,D:\MIGRACION\p13468025.gdb\MARCO\IM_Seccion,SHAPE_Length,-1,-1;SHAPE_Area "SHAPE_Area" false true true 8 Double 0 0 ,First,#,D:\MIGRACION\p13468025.gdb\MARCO\IM_Seccion,SHAPE_Area,-1,-1" #</Process><Process Name="Calculate Field (4)" ToolSource="c:\program files (x86)\arcgis\desktop10.3\ArcToolbox\Toolboxes\Data Management Tools.tbx\CalculateField" Date="20160419" Time="004610">CalculateField D:\MIGRACION\MIGRADA\p13468025_V5.gdb\MARCO\IM_Seccion COD_SECT Left( [COD_SECC],18 ) VB #</Process><Process Name="Append (8)" ToolSource="c:\program files (x86)\arcgis\desktop10.3\ArcToolbox\Toolboxes\Data Management Tools.tbx\Append" Date="20160419" Time="004900">Append D:\MIGRACION\p13468025.gdb\MARCO\IM_Seccion D:\MIGRACION\MIGRADA\p13468025_V5.gdb\MARCO\IM_Seccion NO_TEST "COD_DPTO "Codigo de departamento" true true false 2 Text 0 0 ,First,#,D:\MIGRACION\p13468025.gdb\MARCO\IM_Seccion,COD_DPTO,-1,-1;COD_MPIO "Codigo de municipio" true true false 5 Text 0 0 ,First,#,D:\MIGRACION\p13468025.gdb\MARCO\IM_Seccion,COD_MPIO,-1,-1;COD_CPOB "Codigo de centro poblado" true true false 8 Text 0 0 ,First,#,D:\MIGRACION\p13468025.gdb\MARCO\IM_Seccion,COD_CPOB,-1,-1;COD_SECT "Código de sector" true true false 18 Text 0 0 ,First,#;COD_SECC "Codigo de seccion" true true false 20 Text 0 0 ,First,#,D:\MIGRACION\p13468025.gdb\MARCO\IM_Seccion,COD_SECC,-1,-1;SHAPE_Length "SHAPE_Length" false true true 8 Double 0 0 ,First,#,D:\MIGRACION\p13468025.gdb\MARCO\IM_Seccion,SHAPE_Length,-1,-1;SHAPE_Area "SHAPE_Area" false true true 8 Double 0 0 ,First,#,D:\MIGRACION\p13468025.gdb\MARCO\IM_Seccion,SHAPE_Area,-1,-1" #</Process><Process Name="Calculate Field (4)" ToolSource="c:\program files (x86)\arcgis\desktop10.3\ArcToolbox\Toolboxes\Data Management Tools.tbx\CalculateField" Date="20160419" Time="004900">CalculateField D:\MIGRACION\MIGRADA\p13468025_V5.gdb\MARCO\IM_Seccion COD_SECT Left( [COD_SECC],18 ) VB #</Process><Process Name="Append (8)" ToolSource="c:\program files (x86)\arcgis\desktop10.2\ArcToolbox\Toolboxes\Data Management Tools.tbx\Append" Date="20160420" Time="090000">Append D:\MIGRACION\p52411000.gdb\MARCO\IM_Seccion D:\MIGRACION\MIGRADA\pbase_V5.gdb\MARCO\IM_Seccion NO_TEST "COD_DPTO "Codigo de departamento" true true false 2 Text 0 0 ,First,#,D:\MIGRACION\p52411000.gdb\MARCO\IM_Seccion,COD_DPTO,-1,-1;COD_MPIO "Codigo de municipio" true true false 5 Text 0 0 ,First,#,D:\MIGRACION\p52411000.gdb\MARCO\IM_Seccion,COD_MPIO,-1,-1;COD_CPOB "Codigo de centro poblado" true true false 8 Text 0 0 ,First,#,D:\MIGRACION\p52411000.gdb\MARCO\IM_Seccion,COD_CPOB,-1,-1;COD_SECT "Código de sector" true true false 18 Text 0 0 ,First,#;COD_SECC "Codigo de seccion" true true false 20 Text 0 0 ,First,#,D:\MIGRACION\p52411000.gdb\MARCO\IM_Seccion,COD_SECC,-1,-1;SHAPE_Length "SHAPE_Length" false true true 8 Double 0 0 ,First,#,D:\MIGRACION\p52411000.gdb\MARCO\IM_Seccion,SHAPE_Length,-1,-1;SHAPE_Area "SHAPE_Area" false true true 8 Double 0 0 ,First,#,D:\MIGRACION\p52411000.gdb\MARCO\IM_Seccion,SHAPE_Area,-1,-1" #</Process><Process Name="Calculate Field (4)" ToolSource="c:\program files (x86)\arcgis\desktop10.2\ArcToolbox\Toolboxes\Data Management Tools.tbx\CalculateField" Date="20160420" Time="090001">CalculateField D:\MIGRACION\MIGRADA\pbase_V5.gdb\MARCO\IM_Seccion COD_SECT Left( [COD_SECC],18 ) VB #</Process><Process Name="Append (10)" ToolSource="c:\program files (x86)\arcgis\desktop10.2\ArcToolbox\Toolboxes\Data Management Tools.tbx\Append" Date="20161212" Time="121111">Append D:\BACKUP\Consolidado_13_v02.gdb\MARCO\IM_Seccion D:\MIGRACION\MIGRADA\Consolidado_13_v02_V5.gdb\MARCO\IM_Seccion NO_TEST "COD_DPTO "Codigo de departamento" true true false 2 Text 0 0 ,First,#,D:\BACKUP\Consolidado_13_v02.gdb\MARCO\IM_Seccion,COD_DPTO,-1,-1;COD_MPIO "Codigo de municipio" true true false 5 Text 0 0 ,First,#,D:\BACKUP\Consolidado_13_v02.gdb\MARCO\IM_Seccion,COD_MPIO,-1,-1;COD_CPOB "Codigo de centro poblado" true true false 8 Text 0 0 ,First,#,D:\BACKUP\Consolidado_13_v02.gdb\MARCO\IM_Seccion,COD_CPOB,-1,-1;COD_SECT "Código de sector" true true false 18 Text 0 0 ,First,#,D:\BACKUP\Consolidado_13_v02.gdb\MARCO\IM_Seccion,COD_SECT,-1,-1;COD_SECC "Codigo de seccion" true true false 20 Text 0 0 ,First,#,D:\BACKUP\Consolidado_13_v02.gdb\MARCO\IM_Seccion,COD_SECC,-1,-1;SHAPE_Length "SHAPE_Length" false true true 8 Double 0 0 ,First,#,D:\BACKUP\Consolidado_13_v02.gdb\MARCO\IM_Seccion,SHAPE_Length,-1,-1;SHAPE_Area "SHAPE_Area" false true true 8 Double 0 0 ,First,#,D:\BACKUP\Consolidado_13_v02.gdb\MARCO\IM_Seccion,SHAPE_Area,-1,-1" #</Process><Process Name="Add Field" ToolSource="c:\program files (x86)\arcgis\desktop10.2\ArcToolbox\Toolboxes\Data Management Tools.tbx\AddField" Date="20161213" Time="175255">AddField "Sección Urbana" bor TEXT # # 5 # NULLABLE NON_REQUIRED #</Process><Process Name="Calculate Field" ToolSource="c:\program files (x86)\arcgis\desktop10.2\ArcToolbox\Toolboxes\Data Management Tools.tbx\CalculateField" Date="20161213" Time="175256">CalculateField "Sección Urbana" bor Mid( [COD_SECC],7,5 ) VB #</Process><Process ToolSource="c:\program files (x86)\arcgis\desktop10.3\ArcToolbox\Toolboxes\Data Management Tools.tbx\CalculateField" Date="20170324" Time="100501">CalculateField "Sección Urbana" COD_SECT Left( [COD_SECC],18 ) VB #</Process><Process ToolSource="c:\program files (x86)\arcgis\desktop10.3\ArcToolbox\Toolboxes\Data Management Tools.tbx\CalculateField" Date="20170324" Time="100515">CalculateField "Sección Urbana" COD_SECT Left( [COD_SECC],18 ) VB #</Process><Process ToolSource="c:\program files (x86)\arcgis\desktop10.3\ArcToolbox\Toolboxes\Data Management Tools.tbx\CalculateField" Date="20170702" Time="122816">CalculateField "Sección Urbana13" COD_SECT Left( [COD_SECC],18 ) VB #</Process><Process ToolSource="c:\program files (x86)\arcgis\desktop10.3\ArcToolbox\Toolboxes\Data Management Tools.tbx\CalculateField" Date="20170702" Time="122822">CalculateField "Sección Urbana13" COD_SECT Left( [COD_SECC],18 ) VB #</Process><Process ToolSource="c:\program files (x86)\arcgis\desktop10.3\ArcToolbox\Toolboxes\Data Management Tools.tbx\CalculateField" Date="20170731" Time="170941">CalculateField "total\Sección Urbana" COD_SECT Left( [COD_SECC],18 ) VB #</Process><Process ToolSource="c:\program files (x86)\arcgis\desktop10.3\ArcToolbox\Toolboxes\Data Management Tools.tbx\CalculateField" Date="20170731" Time="170948">CalculateField "total\Sección Urbana" COD_SECT Left( [COD_SECC],18 ) VB #</Process><Process Name="Add Field" ToolSource="c:\program files (x86)\arcgis\desktop10.3\ArcToolbox\Toolboxes\Data Management Tools.tbx\AddField" Date="20170731" Time="172526">AddField "Sección Urbana" VDPTO TEXT # # 2 # NULLABLE NON_REQUIRED #</Process><Process Name="Calculate Field" ToolSource="c:\program files (x86)\arcgis\desktop10.3\ArcToolbox\Toolboxes\Data Management Tools.tbx\CalculateField" Date="20170731" Time="172527">CalculateField "total\Sección Urbana" VDPTO Left( [COD_SECC],2 ) VB #</Process><Process Name="Add Field (2)" ToolSource="c:\program files (x86)\arcgis\desktop10.3\ArcToolbox\Toolboxes\Data Management Tools.tbx\AddField" Date="20170731" Time="172527">AddField "Sección Urbana" VMPIO TEXT # # 5 # NULLABLE NON_REQUIRED #</Process><Process Name="Calculate Field (2)" ToolSource="c:\program files (x86)\arcgis\desktop10.3\ArcToolbox\Toolboxes\Data Management Tools.tbx\CalculateField" Date="20170731" Time="172528">CalculateField "total\Sección Urbana" VMPIO Left( [COD_SECC],5 ) VB #</Process><Process Name="Add Field (3)" ToolSource="c:\program files (x86)\arcgis\desktop10.3\ArcToolbox\Toolboxes\Data Management Tools.tbx\AddField" Date="20170731" Time="172528">AddField "Sección Urbana" VCPOB TEXT # # 8 # NULLABLE NON_REQUIRED #</Process><Process Name="Calculate Field (3)" ToolSource="c:\program files (x86)\arcgis\desktop10.3\ArcToolbox\Toolboxes\Data Management Tools.tbx\CalculateField" Date="20170731" Time="172529">CalculateField "total\Sección Urbana" VCPOB "Left( [COD_SECC],5) + Mid( [COD_SECC],12,3 )" VB #</Process><Process Name="Add Field (4)" ToolSource="c:\program files (x86)\arcgis\desktop10.3\ArcToolbox\Toolboxes\Data Management Tools.tbx\AddField" Date="20170731" Time="172530">AddField "Sección Urbana" VSET TEXT # # 18 # NULLABLE NON_REQUIRED #</Process><Process Name="Calculate Field (4)" ToolSource="c:\program files (x86)\arcgis\desktop10.3\ArcToolbox\Toolboxes\Data Management Tools.tbx\CalculateField" Date="20170731" Time="172531">CalculateField "total\Sección Urbana" VSET Left( [COD_SECC],18) VB #</Process><Process Name="Delete Field" ToolSource="c:\program files (x86)\arcgis\desktop10.3\ArcToolbox\Toolboxes\Data Management Tools.tbx\DeleteField" Date="20170731" Time="173016">DeleteField "Sección Urbana" VDPTO;VMPIO;VCPOB;VSET</Process><Process ToolSource="c:\program files (x86)\arcgis\desktop10.3\ArcToolbox\Toolboxes\Data Management Tools.tbx\CalculateField" Date="20170731" Time="180612">CalculateField "total\Sección Urbana" COD_SECT Left( [COD_SECC],18 ) VB #</Process><Process Name="Add Field" ToolSource="c:\program files (x86)\arcgis\desktop10.3\ArcToolbox\Toolboxes\Data Management Tools.tbx\AddField" Date="20170731" Time="181428">AddField "Sección Urbana" VDPTO TEXT # # 2 # NULLABLE NON_REQUIRED #</Process><Process Name="Calculate Field" ToolSource="c:\program files (x86)\arcgis\desktop10.3\ArcToolbox\Toolboxes\Data Management Tools.tbx\CalculateField" Date="20170731" Time="181429">CalculateField "total\Sección Urbana" VDPTO Left( [COD_SECC],2 ) VB #</Process><Process Name="Add Field (2)" ToolSource="c:\program files (x86)\arcgis\desktop10.3\ArcToolbox\Toolboxes\Data Management Tools.tbx\AddField" Date="20170731" Time="181429">AddField "Sección Urbana" VMPIO TEXT # # 5 # NULLABLE NON_REQUIRED #</Process><Process Name="Calculate Field (2)" ToolSource="c:\program files (x86)\arcgis\desktop10.3\ArcToolbox\Toolboxes\Data Management Tools.tbx\CalculateField" Date="20170731" Time="181430">CalculateField "total\Sección Urbana" VMPIO Left( [COD_SECC],5 ) VB #</Process><Process Name="Add Field (3)" ToolSource="c:\program files (x86)\arcgis\desktop10.3\ArcToolbox\Toolboxes\Data Management Tools.tbx\AddField" Date="20170731" Time="181430">AddField "Sección Urbana" VCPOB TEXT # # 8 # NULLABLE NON_REQUIRED #</Process><Process Name="Calculate Field (3)" ToolSource="c:\program files (x86)\arcgis\desktop10.3\ArcToolbox\Toolboxes\Data Management Tools.tbx\CalculateField" Date="20170731" Time="181431">CalculateField "total\Sección Urbana" VCPOB "Left( [COD_SECC],5) + Mid( [COD_SECC],12,3 )" VB #</Process><Process Name="Add Field (4)" ToolSource="c:\program files (x86)\arcgis\desktop10.3\ArcToolbox\Toolboxes\Data Management Tools.tbx\AddField" Date="20170731" Time="181431">AddField "Sección Urbana" VSET TEXT # # 18 # NULLABLE NON_REQUIRED #</Process><Process Name="Calculate Field (4)" ToolSource="c:\program files (x86)\arcgis\desktop10.3\ArcToolbox\Toolboxes\Data Management Tools.tbx\CalculateField" Date="20170731" Time="181432">CalculateField "total\Sección Urbana" VSET Left( [COD_SECC],18) VB #</Process><Process Name="Delete Field" ToolSource="c:\program files (x86)\arcgis\desktop10.3\ArcToolbox\Toolboxes\Data Management Tools.tbx\DeleteField" Date="20170731" Time="181510">DeleteField "Sección Urbana" VDPTO;VMPIO;VCPOB;VSET</Process><Process ToolSource="c:\program files (x86)\arcgis\desktop10.5\ArcToolbox\Toolboxes\Data Management Tools.tbx\CalculateField" Date="20180213" Time="135540">CalculateField "BOLIVAR\Sección Urbana" COD_SECT Left( [COD_SECC],18 ) VB #</Process><Process ToolSource="c:\program files (x86)\arcgis\desktop10.5\ArcToolbox\Toolboxes\Data Management Tools.tbx\CalculateField" Date="20180213" Time="135558">CalculateField "BOLIVAR\Sección Urbana" COD_SECT Left( [COD_SECC],18 ) VB #</Process><Process ToolSource="c:\program files (x86)\arcgis\desktop10.5\ArcToolbox\Toolboxes\Data Management Tools.tbx\Append" Date="20180223" Time="091855">Append E:\JCBUSTOSD_2018\MARCO\AJUSTE_MARCO_2017\APPEND\19_Cauca\p19.gdb\MARCO\IM_Seccion E:\JCBUSTOSD_2018\MARCO\AJUSTE_MARCO_2017\APPEND\pMARCO_A.gdb\MARCO\IM_Seccion TEST # #</Process><Process ToolSource="c:\program files (x86)\arcgis\desktop10.5\ArcToolbox\Toolboxes\Data Management Tools.tbx\CalculateField" Date="20180227" Time="092521">CalculateField "Sección Urbana" COD_SECT Left( [COD_SECC],18 ) VB #</Process><Process ToolSource="c:\program files (x86)\arcgis\desktop10.3\ArcToolbox\Toolboxes\Data Management Tools.tbx\CalculateField" Date="20180410" Time="104254">CalculateField MGN_URB_SECCION SETU_CCNCT [SECU_CCDGO_] VB #</Process><Process ToolSource="c:\program files (x86)\arcgis\desktop10.3\ArcToolbox\Toolboxes\Data Management Tools.tbx\CalculateField" Date="20180410" Time="104846">CalculateField MGN_URB_SECCION SECU_CCNCT [SECU_CCDGO_] VB #</Process><Process ToolSource="c:\program files (x86)\arcgis\desktop10.3\ArcToolbox\Toolboxes\Data Management Tools.tbx\CalculateField" Date="20180410" Time="104915">CalculateField MGN_URB_SECCION SETU_CCNCT [SETU_CCDGO_] VB #</Process><Process ToolSource="c:\program files (x86)\arcgis\desktop10.3\ArcToolbox\Toolboxes\Data Management Tools.tbx\CalculateField" Date="20180410" Time="105002">CalculateField MGN_URB_SECCION CLAS_CCDGO Mid( [SECU_CCDGO_],6,1 ) VB #</Process><Process ToolSource="c:\program files (x86)\arcgis\desktop10.3\ArcToolbox\Toolboxes\Data Management Tools.tbx\CalculateField" Date="20180410" Time="105030">CalculateField MGN_URB_SECCION SETR_CCDGO Mid( [SECU_CCDGO_],7,3 ) VB #</Process><Process ToolSource="c:\program files (x86)\arcgis\desktop10.3\ArcToolbox\Toolboxes\Data Management Tools.tbx\CalculateField" Date="20180410" Time="105050">CalculateField MGN_URB_SECCION SECR_CCDGO Mid( [SECU_CCDGO_],10,2 ) VB #</Process><Process ToolSource="c:\program files (x86)\arcgis\desktop10.3\ArcToolbox\Toolboxes\Data Management Tools.tbx\CalculateField" Date="20180410" Time="105130">CalculateField MGN_URB_SECCION SETU_CCDGO Mid( [SECU_CCDGO_],15,4 ) VB #</Process><Process ToolSource="c:\program files (x86)\arcgis\desktop10.3\ArcToolbox\Toolboxes\Data Management Tools.tbx\CalculateField" Date="20180410" Time="105158">CalculateField MGN_URB_SECCION SECU_CCDGO Mid( [SECU_CCDGO_],19,2 ) VB #</Process><Process ToolSource="c:\program files (x86)\arcgis\desktop10.3\ArcToolbox\Toolboxes\Data Management Tools.tbx\CalculateField" Date="20180410" Time="105216">CalculateField MGN_URB_SECCION CPOB_CCDGO [CPOB_CCDGO_] VB #</Process><Process ToolSource="c:\program files (x86)\arcgis\desktop10.5\ArcToolbox\Toolboxes\Data Management Tools.tbx\CalculateField" Date="20180411" Time="121211">CalculateField MODELO_JIMMY\MGN_URB_SECCION MPIO_3 Right( [MPIO_CCDGO],3 ) VB #</Process><Process ToolSource="c:\program files (x86)\arcgis\desktop10.5\ArcToolbox\Toolboxes\Data Management Tools.tbx\CalculateField" Date="20180411" Time="121219">CalculateField MODELO_JIMMY\MGN_URB_SECCION CPOB_3 Right( [CPOB_CCDGO] ,3) VB #</Process><Process ToolSource="c:\program files (x86)\arcgis\desktop10.5\ArcToolbox\Toolboxes\Data Management Tools.tbx\CalculateField" Date="20180411" Time="121422">CalculateField MODELO_JIMMY\MGN_URB_SECCION SETU_CCNCT "[DPTO_CCDGO] &amp; [MPIO_3] &amp; [CLAS_CCDGO] &amp; [SETR_CCDGO] &amp; [SECR_CCDGO] &amp; [CPOB_3] &amp; [SETU_CCNCT]" VB #</Process><Process ToolSource="c:\program files (x86)\arcgis\desktop10.5\ArcToolbox\Toolboxes\Data Management Tools.tbx\CalculateField" Date="20180411" Time="121446">CalculateField MODELO_JIMMY\MGN_URB_SECCION SETU_CCNCT "[DPTO_CCDGO] &amp; [MPIO_3] &amp; [CLAS_CCDGO] &amp; [SETR_CCDGO] &amp; [SECR_CCDGO] &amp; [CPOB_3] &amp; [SETU_CCNCT]" VB #</Process><Process ToolSource="c:\program files (x86)\arcgis\desktop10.5\ArcToolbox\Toolboxes\Data Management Tools.tbx\CalculateField" Date="20180411" Time="121641">CalculateField MODELO_JIMMY\MGN_URB_SECCION SETU_CCNCT "[DPTO_CCDGO] &amp; [MPIO_3] &amp; [CLAS_CCDGO] &amp; [SETR_CCDGO] &amp; [SECR_CCDGO] &amp; [CPOB_3] &amp; [SETU_CCDGO]" VB #</Process><Process ToolSource="c:\program files (x86)\arcgis\desktop10.5\ArcToolbox\Toolboxes\Data Management Tools.tbx\CalculateField" Date="20180411" Time="121726">CalculateField MODELO_JIMMY\MGN_URB_SECCION SECU_CCNCT "[SETU_CCNCT] &amp; [SECU_CCDGO]" VB #</Process><Process ToolSource="c:\program files (x86)\arcgis\desktop10.5\ArcToolbox\Toolboxes\Data Management Tools.tbx\CalculateField" Date="20180412" Time="105231">CalculateField MODELO_JIMMY\MGN_URB_SECCION CCT Left( [SETU_CCNCT],11 ) VB #</Process><Process ToolSource="c:\program files (x86)\arcgis\desktop10.5\ArcToolbox\Toolboxes\Data Management Tools.tbx\CalculateField" Date="20180412" Time="111508">CalculateField MODELO_JIMMY\MGN_URB_SECCION CCT5 RIGHT( [CCT] , 5) VB #</Process><Process ToolSource="c:\program files (x86)\arcgis\desktop10.5\ArcToolbox\Toolboxes\Data Management Tools.tbx\CalculateField" Date="20180412" Time="131032">CalculateField MODELO_JIMMY\MGN_URB_SECCION MPIO Right( [MPIO_CCDGO],3 ) VB #</Process><Process ToolSource="c:\program files (x86)\arcgis\desktop10.5\ArcToolbox\Toolboxes\Data Management Tools.tbx\CalculateField" Date="20180412" Time="131050">CalculateField MODELO_JIMMY\MGN_URB_SECCION CPOB Right( [CPOB_CCDGO] ,3) VB #</Process><Process ToolSource="c:\program files (x86)\arcgis\desktop10.5\ArcToolbox\Toolboxes\Data Management Tools.tbx\CalculateField" Date="20180412" Time="131359">CalculateField MODELO_JIMMY\MGN_URB_SECCION SETU_CCNCT "[DPTO_CCDGO] &amp; [MPIO] &amp; [CLAS_CCDGO] &amp; [SETR_CCDGO] &amp; [SECR_CCDGO] &amp; [CPOB] &amp; [SETU_CCDGO]" VB #</Process><Process ToolSource="c:\program files (x86)\arcgis\desktop10.5\ArcToolbox\Toolboxes\Data Management Tools.tbx\CalculateField" Date="20180412" Time="131409">CalculateField MODELO_JIMMY\MGN_URB_SECCION SECU_CCNCT "[DPTO_CCDGO] &amp; [MPIO] &amp; [CLAS_CCDGO] &amp; [SETR_CCDGO] &amp; [SECR_CCDGO] &amp; [CPOB] &amp; [SETU_CCDGO] &amp; [SECU_CCDGO]" VB #</Process><Process ToolSource="c:\program files (x86)\arcgis\desktop10.5\ArcToolbox\Toolboxes\Data Management Tools.tbx\CalculateField" Date="20180412" Time="131432">CalculateField MODELO_JIMMY\MGN_URB_SECCION CCT Left( [SECU_CCNCT],11 ) VB #</Process><Process ToolSource="c:\program files (x86)\arcgis\desktop10.5\ArcToolbox\Toolboxes\Data Management Tools.tbx\CalculateField" Date="20180412" Time="131453">CalculateField MODELO_JIMMY\MGN_URB_SECCION CCT5 RIGHT( [CCT] ,5) VB #</Process><Process ToolSource="c:\program files (x86)\arcgis\desktop10.5\ArcToolbox\Toolboxes\Data Management Tools.tbx\CalculateField" Date="20180413" Time="100256">CalculateField MODELO_JIMMY\MGN_URB_SECCION SETU_CCNCT "[DPTO_CCDGO] &amp; [MPIO] &amp; [CLAS_CCDGO] &amp; [SETR_CCDGO] &amp; [SECR_CCDGO] &amp; [CPOB] &amp; [SETU_CCDGO]" VB #</Process><Process ToolSource="c:\program files (x86)\arcgis\desktop10.5\ArcToolbox\Toolboxes\Data Management Tools.tbx\CalculateField" Date="20180413" Time="100307">CalculateField MODELO_JIMMY\MGN_URB_SECCION SECU_CCNCT "[DPTO_CCDGO] &amp; [MPIO] &amp; [CLAS_CCDGO] &amp; [SETR_CCDGO] &amp; [SECR_CCDGO] &amp; [CPOB] &amp; [SETU_CCDGO] &amp; [SECU_CCDGO]" VB #</Process><Process ToolSource="c:\program files (x86)\arcgis\desktop10.5\ArcToolbox\Toolboxes\Data Management Tools.tbx\CalculateField" Date="20180413" Time="111056">CalculateField MODELO_JIMMY\MGN_URB_SECCION CCT Left( [SECU_CCNCT],11 ) VB #</Process><Process ToolSource="c:\program files (x86)\arcgis\desktop10.5\ArcToolbox\Toolboxes\Data Management Tools.tbx\CalculateField" Date="20180416" Time="110009">CalculateField MODELO_JIMMY\MGN_URB_SECCION CCT Left( [SECU_CCNCT],11 ) VB #</Process><Process ToolSource="c:\program files (x86)\arcgis\desktop10.3\ArcToolbox\Toolboxes\Data Management Tools.tbx\CalculateField" Date="20180420" Time="104002">CalculateField MODELO_JIMMY\MGN_URB_SECCION SETU_CCNCT Left( [SECU_CCNCT],18 ) VB #</Process><Process ToolSource="c:\program files (x86)\arcgis\desktop10.3\ArcToolbox\Toolboxes\Analysis Tools.tbx\Select" Date="20180423" Time="084351">Select D:\PROYECTO_2018\FGDB_ENTREGADAS_A_VIVIANA\03_MGN_V2017_WGS84.gdb\MGN_URB_SECCION D:\COMPARTIDO_LECTURA\SistemaDeArchivos\17_Caldas\MGN\MGN_URB_SECCION.shp ""DPTO_CCDGO" = '17'"</Process></lineage><coordRef><type Sync="TRUE">Geographic</type><geogcsn Sync="TRUE">GCS_WGS_1984</geogcsn><csUnits Sync="TRUE">Angular Unit: Degree (0.017453)</csUnits><peXml Sync="TRUE">&lt;GeographicCoordinateSystem xsi:type='typens:GeographicCoordinateSystem' xmlns:xsi='http://www.w3.org/2001/XMLSchema-instance' xmlns:xs='http://www.w3.org/2001/XMLSchema' xmlns:typens='http://www.esri.com/schemas/ArcGIS/10.3'&gt;&lt;WKT&gt;GEOGCS[&amp;quot;GCS_WGS_1984&amp;quot;,DATUM[&amp;quot;D_WGS_1984&amp;quot;,SPHEROID[&amp;quot;WGS_1984&amp;quot;,6378137.0,298.257223563]],PRIMEM[&amp;quot;Greenwich&amp;quot;,0.0],UNIT[&amp;quot;Degree&amp;quot;,0.0174532925199433],AUTHORITY[&amp;quot;EPSG&amp;quot;,4326]]&lt;/WKT&gt;&lt;XOrigin&gt;-400&lt;/XOrigin&gt;&lt;YOrigin&gt;-400&lt;/YOrigin&gt;&lt;XYScale&gt;11258999068426.238&lt;/XYScale&gt;&lt;ZOrigin&gt;-100000&lt;/ZOrigin&gt;&lt;ZScale&gt;10000&lt;/ZScale&gt;&lt;MOrigin&gt;-100000&lt;/MOrigin&gt;&lt;MScale&gt;10000&lt;/MScale&gt;&lt;XYTolerance&gt;8.983152841195215e-009&lt;/XYTolerance&gt;&lt;ZTolerance&gt;0.001&lt;/ZTolerance&gt;&lt;MTolerance&gt;0.001&lt;/MTolerance&gt;&lt;HighPrecision&gt;true&lt;/HighPrecision&gt;&lt;LeftLongitude&gt;-180&lt;/LeftLongitude&gt;&lt;WKID&gt;4326&lt;/WKID&gt;&lt;LatestWKID&gt;4326&lt;/LatestWKID&gt;&lt;/GeographicCoordinateSystem&gt;</peXml></coordRef></DataProperties><SyncDate>20180423</SyncDate><SyncTime>08435000</SyncTime><ModDate>20180423</ModDate><ModTime>08435000</ModTime></Esri><dataIdInfo><envirDesc Sync="TRUE">Microsoft Windows 7 Version 6.1 (Build 7601) Service Pack 1; Esri ArcGIS 10.3.1.4959</envirDesc><dataLang><languageCode value="spa" Sync="TRUE"></languageCode><countryCode value="COL" Sync="TRUE"></countryCode></dataLang><idCitation><resTitle Sync="TRUE">MGN_URB_SECCION</resTitle><presForm><PresFormCd value="005" Sync="TRUE"></PresFormCd></presForm></idCitation><spatRpType><SpatRepTypCd value="001" Sync="TRUE"></SpatRepTypCd></spatRpType></dataIdInfo><mdLang><languageCode value="spa" Sync="TRUE"></languageCode><countryCode value="COL" Sync="TRUE"></countryCode></mdLang><distInfo><distFormat><formatName Sync="TRUE">Shapefile</formatName></distFormat><distTranOps><transSize Sync="TRUE">0.000</transSize></distTranOps></distInfo><mdHrLv><ScopeCd value="005" Sync="TRUE"></ScopeCd></mdHrLv><mdHrLvName Sync="TRUE">dataset</mdHrLvName><refSysInfo><RefSystem><refSysID><identCode code="4326" Sync="TRUE"></identCode><idCodeSpace Sync="TRUE">EPSG</idCodeSpace><idVersion Sync="TRUE">8.6.2</idVersion></refSysID></RefSystem></refSysInfo><spatRepInfo><VectSpatRep><geometObjs Name="MGN_URB_SECCION"><geoObjTyp><GeoObjTypCd value="002" Sync="TRUE"></GeoObjTypCd></geoObjTyp><geoObjCnt Sync="TRUE">0</geoObjCnt></geometObjs><topLvl><TopoLevCd value="001" Sync="TRUE"></TopoLevCd></topLvl></VectSpatRep></spatRepInfo><spdoinfo><ptvctinf><esriterm Name="MGN_URB_SECCION"><efeatyp Sync="TRUE">Simple</efeatyp><efeageom code="4" Sync="TRUE"></efeageom><esritopo Sync="TRUE">FALSE</esritopo><efeacnt Sync="TRUE">0</efeacnt><spindex Sync="TRUE">FALSE</spindex><linrefer Sync="TRUE">FALSE</linrefer></esriterm></ptvctinf></spdoinfo><eainfo><detailed Name="MGN_URB_SECCION"><enttyp><enttypl Sync="TRUE">MGN_URB_SECCION</enttypl><enttypt Sync="TRUE">Feature Class</enttypt><enttypc Sync="TRUE">0</enttypc></enttyp><attr><attrlabl Sync="TRUE">FID</attrlabl><attalias Sync="TRUE">FID</attalias><attrtype Sync="TRUE">OID</attrtype><attwidth Sync="TRUE">4</attwidth><atprecis Sync="TRUE">0</atprecis><attscale Sync="TRUE">0</attscale><attrdef Sync="TRUE">Internal feature number.</attrdef><attrdefs Sync="TRUE">Esri</attrdefs><attrdomv><udom Sync="TRUE">Sequential unique whole numbers that are automatically generated.</udom></attrdomv></attr><attr><attrlabl Sync="TRUE">SHAPE</attrlabl><attalias Sync="TRUE">Shape</attalias><attrtype Sync="TRUE">Geometry</attrtype><attwidth Sync="TRUE">0</attwidth><atprecis Sync="TRUE">0</atprecis><attscale Sync="TRUE">0</attscale><attrdef Sync="TRUE">Feature geometry.</attrdef><attrdefs Sync="TRUE">Esri</attrdefs><attrdomv><udom Sync="TRUE">Coordinates defining the features.</udom></attrdomv></attr><attr><attrlabl Sync="TRUE">DPTO_CCDGO</attrlabl><attalias Sync="TRUE">DPTO_CCDGO</attalias><attrtype Sync="TRUE">String</attrtype><attwidth Sync="TRUE">2</attwidth><atprecis Sync="TRUE">0</atprecis><attscale Sync="TRUE">0</attscale></attr><attr><attrlabl Sync="TRUE">MPIO_CCDGO</attrlabl><attalias Sync="TRUE">MPIO_CCDGO</attalias><attrtype Sync="TRUE">String</attrtype><attwidth Sync="TRUE">5</attwidth><atprecis Sync="TRUE">0</atprecis><attscale Sync="TRUE">0</attscale></attr><attr><attrlabl Sync="TRUE">CLAS_CCDGO</attrlabl><attalias Sync="TRUE">CLAS_CCDGO</attalias><attrtype Sync="TRUE">String</attrtype><attwidth Sync="TRUE">1</attwidth><atprecis Sync="TRUE">0</atprecis><attscale Sync="TRUE">0</attscale></attr><attr><attrlabl Sync="TRUE">SETR_CCDGO</attrlabl><attalias Sync="TRUE">SETR_CCDGO</attalias><attrtype Sync="TRUE">String</attrtype><attwidth Sync="TRUE">3</attwidth><atprecis Sync="TRUE">0</atprecis><attscale Sync="TRUE">0</attscale></attr><attr><attrlabl Sync="TRUE">SECR_CCDGO</attrlabl><attalias Sync="TRUE">SECR_CCDGO</attalias><attrtype Sync="TRUE">String</attrtype><attwidth Sync="TRUE">2</attwidth><atprecis Sync="TRUE">0</atprecis><attscale Sync="TRUE">0</attscale></attr><attr><attrlabl Sync="TRUE">CPOB_CCDGO</attrlabl><attalias Sync="TRUE">CPOB_CCDGO</attalias><attrtype Sync="TRUE">String</attrtype><attwidth Sync="TRUE">8</attwidth><atprecis Sync="TRUE">0</atprecis><attscale Sync="TRUE">0</attscale></attr><attr><attrlabl Sync="TRUE">SETU_CCDGO</attrlabl><attalias Sync="TRUE">SETU_CCDGO</attalias><attrtype Sync="TRUE">String</attrtype><attwidth Sync="TRUE">4</attwidth><atprecis Sync="TRUE">0</atprecis><attscale Sync="TRUE">0</attscale></attr><attr><attrlabl Sync="TRUE">SECU_CCDGO</attrlabl><attalias Sync="TRUE">SECU_CCDGO</attalias><attrtype Sync="TRUE">String</attrtype><attwidth Sync="TRUE">2</attwidth><atprecis Sync="TRUE">0</atprecis><attscale Sync="TRUE">0</attscale></attr><attr><attrlabl Sync="TRUE">SETU_CCNCT</attrlabl><attalias Sync="TRUE">SETU_CCNCT</attalias><attrtype Sync="TRUE">String</attrtype><attwidth Sync="TRUE">18</attwidth><atprecis Sync="TRUE">0</atprecis><attscale Sync="TRUE">0</attscale></attr><attr><attrlabl Sync="TRUE">SECU_CCNCT</attrlabl><attalias Sync="TRUE">SECU_CCNCT</attalias><attrtype Sync="TRUE">String</attrtype><attwidth Sync="TRUE">20</attwidth><atprecis Sync="TRUE">0</atprecis><attscale Sync="TRUE">0</attscale></attr><attr><attrlabl Sync="TRUE">Shape_Leng</attrlabl><attalias Sync="TRUE">Shape_Leng</attalias><attrtype Sync="TRUE">Double</attrtype><attwidth Sync="TRUE">19</attwidth><atprecis Sync="TRUE">0</atprecis><attscale Sync="TRUE">0</attscale></attr><attr><attrlabl Sync="TRUE">Shape_Area</attrlabl><attalias Sync="TRUE">Shape_Area</attalias><attrtype Sync="TRUE">Double</attrtype><attwidth Sync="TRUE">19</attwidth><atprecis Sync="TRUE">0</atprecis><attscale Sync="TRUE">0</attscale><attrdef Sync="TRUE">Area of feature in internal units squared.</attrdef><attrdefs Sync="TRUE">Esri</attrdefs><attrdomv><udom Sync="TRUE">Positive real numbers that are automatically generated.</udom></attrdomv></attr></detailed></eainfo><mdDateSt Sync="TRUE">20180423</mdDateSt></metadata>
