# Supplementary material for: Geospatial investigations in Colombia reveal variations in the distribution of mood and psychotic disorders
Source: Commun Med (Lond). 2024 Feb 21;4:26. doi: 10.1038/s43856-024-00441-x (PMC10881503; doi:10.1038/s43856-024-00441-x)
Supplement: Supplementary file 2 — Supplementary Data 1 [file 43856_2024_441_MOESM2_ESM.zip › Supplementary Data folders/Figure 1a/MGN/MGN_URB_AREA_CENSAL.shp.xml]

<metadata xml:lang="es"><Esri><CreaDate>20180403</CreaDate><CreaTime>12561800</CreaTime><ArcGISFormat>1.0</ArcGISFormat><SyncOnce>FALSE</SyncOnce><DataProperties><itemProps><itemLocation><linkage Sync="TRUE">file://\\DG_EST122\COMPARTIDO_LECTURA\SistemaDeArchivos\17_Caldas\MGN\MGN_URB_AREA_CENSAL.shp</linkage><protocol Sync="TRUE">Local Area Network</protocol></itemLocation><itemName Sync="TRUE">MGN_URB_AREA_CENSAL</itemName><imsContentType Sync="TRUE">002</imsContentType><itemSize Sync="TRUE">0.000</itemSize></itemProps><lineage><Process Name="Append (9)" ToolSource="c:\program files (x86)\arcgis\desktop10.3\ArcToolbox\Toolboxes\Data Management Tools.tbx\Append" Date="20160418" Time="235224">Append D:\MIGRACION\p13468025.gdb\MARCO\IM_Centro_Poblado D:\MIGRACION\MIGRADA\p13468025_V5.gdb\MARCO\IM_Centro_Poblado NO_TEST "COD_DPTO "Codigo de departamento" true true false 2 Text 0 0 ,First,#,D:\MIGRACION\p13468025.gdb\MARCO\IM_Centro_Poblado,COD_DPTO,-1,-1;COD_MPIO "Codigo de municipio" true true false 5 Text 0 0 ,First,#,D:\MIGRACION\p13468025.gdb\MARCO\IM_Centro_Poblado,COD_MPIO,-1,-1;COD_CPOB "Codigo de centro poblado" true true false 8 Text 0 0 ,First,#,D:\MIGRACION\p13468025.gdb\MARCO\IM_Centro_Poblado,COD_CPOB,-1,-1;NOM_CPOB "Nombre Centro Poblado" true true false 255 Text 0 0 ,First,#,D:\MIGRACION\p13468025.gdb\MARCO\IM_Centro_Poblado,NOM_CPOB,-1,-1;CPOB_AREA "Area CPOB" true true false 8 Double 0 0 ,First,#,D:\MIGRACION\p13468025.gdb\MARCO\IM_Centro_Poblado,CPOB_AREA,-1,-1;ALTITUD "Altitud" true true false 8 Double 0 0 ,First,#;SHAPE_Length "SHAPE_Length" false true true 8 Double 0 0 ,First,#,D:\MIGRACION\p13468025.gdb\MARCO\IM_Centro_Poblado,SHAPE_Length,-1,-1;SHAPE_Area "SHAPE_Area" false true true 8 Double 0 0 ,First,#,D:\MIGRACION\p13468025.gdb\MARCO\IM_Centro_Poblado,SHAPE_Area,-1,-1" #</Process><Process Name="Append (9)" ToolSource="c:\program files (x86)\arcgis\desktop10.3\ArcToolbox\Toolboxes\Data Management Tools.tbx\Append" Date="20160418" Time="235637">Append D:\MIGRACION\p13468025.gdb\MARCO\IM_Centro_Poblado D:\MIGRACION\MIGRADA\p13468025_V5.gdb\MARCO\IM_Centro_Poblado NO_TEST "COD_DPTO "Codigo de departamento" true true false 2 Text 0 0 ,First,#,D:\MIGRACION\p13468025.gdb\MARCO\IM_Centro_Poblado,COD_DPTO,-1,-1;COD_MPIO "Codigo de municipio" true true false 5 Text 0 0 ,First,#,D:\MIGRACION\p13468025.gdb\MARCO\IM_Centro_Poblado,COD_MPIO,-1,-1;COD_CPOB "Codigo de centro poblado" true true false 8 Text 0 0 ,First,#,D:\MIGRACION\p13468025.gdb\MARCO\IM_Centro_Poblado,COD_CPOB,-1,-1;NOM_CPOB "Nombre Centro Poblado" true true false 255 Text 0 0 ,First,#,D:\MIGRACION\p13468025.gdb\MARCO\IM_Centro_Poblado,NOM_CPOB,-1,-1;CPOB_AREA "Area CPOB" true true false 8 Double 0 0 ,First,#,D:\MIGRACION\p13468025.gdb\MARCO\IM_Centro_Poblado,CPOB_AREA,-1,-1;ALTITUD "Altitud" true true false 8 Double 0 0 ,First,#;SHAPE_Length "SHAPE_Length" false true true 8 Double 0 0 ,First,#,D:\MIGRACION\p13468025.gdb\MARCO\IM_Centro_Poblado,SHAPE_Length,-1,-1;SHAPE_Area "SHAPE_Area" false true true 8 Double 0 0 ,First,#,D:\MIGRACION\p13468025.gdb\MARCO\IM_Centro_Poblado,SHAPE_Area,-1,-1" #</Process><Process Name="Append (9)" ToolSource="c:\program files (x86)\arcgis\desktop10.3\ArcToolbox\Toolboxes\Data Management Tools.tbx\Append" Date="20160419" Time="000136">Append D:\MIGRACION\p13468025.gdb\MARCO\IM_Centro_Poblado D:\MIGRACION\MIGRADA\p13468025_V5.gdb\MARCO\IM_Centro_Poblado NO_TEST "COD_DPTO "Codigo de departamento" true true false 2 Text 0 0 ,First,#,D:\MIGRACION\p13468025.gdb\MARCO\IM_Centro_Poblado,COD_DPTO,-1,-1;COD_MPIO "Codigo de municipio" true true false 5 Text 0 0 ,First,#,D:\MIGRACION\p13468025.gdb\MARCO\IM_Centro_Poblado,COD_MPIO,-1,-1;COD_CPOB "Codigo de centro poblado" true true false 8 Text 0 0 ,First,#,D:\MIGRACION\p13468025.gdb\MARCO\IM_Centro_Poblado,COD_CPOB,-1,-1;NOM_CPOB "Nombre Centro Poblado" true true false 255 Text 0 0 ,First,#,D:\MIGRACION\p13468025.gdb\MARCO\IM_Centro_Poblado,NOM_CPOB,-1,-1;CPOB_AREA "Area CPOB" true true false 8 Double 0 0 ,First,#,D:\MIGRACION\p13468025.gdb\MARCO\IM_Centro_Poblado,CPOB_AREA,-1,-1;ALTITUD "Altitud" true true false 8 Double 0 0 ,First,#;SHAPE_Length "SHAPE_Length" false true true 8 Double 0 0 ,First,#,D:\MIGRACION\p13468025.gdb\MARCO\IM_Centro_Poblado,SHAPE_Length,-1,-1;SHAPE_Area "SHAPE_Area" false true true 8 Double 0 0 ,First,#,D:\MIGRACION\p13468025.gdb\MARCO\IM_Centro_Poblado,SHAPE_Area,-1,-1" #</Process><Process Name="Append (9)" ToolSource="c:\program files (x86)\arcgis\desktop10.3\ArcToolbox\Toolboxes\Data Management Tools.tbx\Append" Date="20160419" Time="000406">Append D:\MIGRACION\p13468025.gdb\MARCO\IM_Centro_Poblado D:\MIGRACION\MIGRADA\p13468025_V5.gdb\MARCO\IM_Centro_Poblado NO_TEST "COD_DPTO "Codigo de departamento" true true false 2 Text 0 0 ,First,#,D:\MIGRACION\p13468025.gdb\MARCO\IM_Centro_Poblado,COD_DPTO,-1,-1;COD_MPIO "Codigo de municipio" true true false 5 Text 0 0 ,First,#,D:\MIGRACION\p13468025.gdb\MARCO\IM_Centro_Poblado,COD_MPIO,-1,-1;COD_CPOB "Codigo de centro poblado" true true false 8 Text 0 0 ,First,#,D:\MIGRACION\p13468025.gdb\MARCO\IM_Centro_Poblado,COD_CPOB,-1,-1;NOM_CPOB "Nombre Centro Poblado" true true false 255 Text 0 0 ,First,#,D:\MIGRACION\p13468025.gdb\MARCO\IM_Centro_Poblado,NOM_CPOB,-1,-1;CPOB_AREA "Area CPOB" true true false 8 Double 0 0 ,First,#,D:\MIGRACION\p13468025.gdb\MARCO\IM_Centro_Poblado,CPOB_AREA,-1,-1;ALTITUD "Altitud" true true false 8 Double 0 0 ,First,#;SHAPE_Length "SHAPE_Length" false true true 8 Double 0 0 ,First,#,D:\MIGRACION\p13468025.gdb\MARCO\IM_Centro_Poblado,SHAPE_Length,-1,-1;SHAPE_Area "SHAPE_Area" false true true 8 Double 0 0 ,First,#,D:\MIGRACION\p13468025.gdb\MARCO\IM_Centro_Poblado,SHAPE_Area,-1,-1" #</Process><Process Name="Append (9)" ToolSource="c:\program files (x86)\arcgis\desktop10.3\ArcToolbox\Toolboxes\Data Management Tools.tbx\Append" Date="20160419" Time="003810">Append D:\MIGRACION\p13468025.gdb\MARCO\IM_Centro_Poblado D:\MIGRACION\MIGRADA\p13468025_V5.gdb\MARCO\IM_Centro_Poblado NO_TEST "COD_DPTO "Codigo de departamento" true true false 2 Text 0 0 ,First,#,D:\MIGRACION\p13468025.gdb\MARCO\IM_Centro_Poblado,COD_DPTO,-1,-1;COD_MPIO "Codigo de municipio" true true false 5 Text 0 0 ,First,#,D:\MIGRACION\p13468025.gdb\MARCO\IM_Centro_Poblado,COD_MPIO,-1,-1;COD_CPOB "Codigo de centro poblado" true true false 8 Text 0 0 ,First,#,D:\MIGRACION\p13468025.gdb\MARCO\IM_Centro_Poblado,COD_CPOB,-1,-1;NOM_CPOB "Nombre Centro Poblado" true true false 255 Text 0 0 ,First,#,D:\MIGRACION\p13468025.gdb\MARCO\IM_Centro_Poblado,NOM_CPOB,-1,-1;CPOB_AREA "Area CPOB" true true false 8 Double 0 0 ,First,#,D:\MIGRACION\p13468025.gdb\MARCO\IM_Centro_Poblado,CPOB_AREA,-1,-1;ALTITUD "Altitud" true true false 8 Double 0 0 ,First,#;SHAPE_Length "SHAPE_Length" false true true 8 Double 0 0 ,First,#,D:\MIGRACION\p13468025.gdb\MARCO\IM_Centro_Poblado,SHAPE_Length,-1,-1;SHAPE_Area "SHAPE_Area" false true true 8 Double 0 0 ,First,#,D:\MIGRACION\p13468025.gdb\MARCO\IM_Centro_Poblado,SHAPE_Area,-1,-1" #</Process><Process Name="Append (9)" ToolSource="c:\program files (x86)\arcgis\desktop10.3\ArcToolbox\Toolboxes\Data Management Tools.tbx\Append" Date="20160419" Time="003929">Append D:\MIGRACION\p13468025.gdb\MARCO\IM_Centro_Poblado D:\MIGRACION\MIGRADA\p13468025_V5.gdb\MARCO\IM_Centro_Poblado NO_TEST "COD_DPTO "Codigo de departamento" true true false 2 Text 0 0 ,First,#,D:\MIGRACION\p13468025.gdb\MARCO\IM_Centro_Poblado,COD_DPTO,-1,-1;COD_MPIO "Codigo de municipio" true true false 5 Text 0 0 ,First,#,D:\MIGRACION\p13468025.gdb\MARCO\IM_Centro_Poblado,COD_MPIO,-1,-1;COD_CPOB "Codigo de centro poblado" true true false 8 Text 0 0 ,First,#,D:\MIGRACION\p13468025.gdb\MARCO\IM_Centro_Poblado,COD_CPOB,-1,-1;NOM_CPOB "Nombre Centro Poblado" true true false 255 Text 0 0 ,First,#,D:\MIGRACION\p13468025.gdb\MARCO\IM_Centro_Poblado,NOM_CPOB,-1,-1;CPOB_AREA "Area CPOB" true true false 8 Double 0 0 ,First,#,D:\MIGRACION\p13468025.gdb\MARCO\IM_Centro_Poblado,CPOB_AREA,-1,-1;ALTITUD "Altitud" true true false 8 Double 0 0 ,First,#;SHAPE_Length "SHAPE_Length" false true true 8 Double 0 0 ,First,#,D:\MIGRACION\p13468025.gdb\MARCO\IM_Centro_Poblado,SHAPE_Length,-1,-1;SHAPE_Area "SHAPE_Area" false true true 8 Double 0 0 ,First,#,D:\MIGRACION\p13468025.gdb\MARCO\IM_Centro_Poblado,SHAPE_Area,-1,-1" #</Process><Process Name="Append (9)" ToolSource="c:\program files (x86)\arcgis\desktop10.3\ArcToolbox\Toolboxes\Data Management Tools.tbx\Append" Date="20160419" Time="004150">Append D:\MIGRACION\p13468025.gdb\MARCO\IM_Centro_Poblado D:\MIGRACION\MIGRADA\p13468025_V5.gdb\MARCO\IM_Centro_Poblado NO_TEST "COD_DPTO "Codigo de departamento" true true false 2 Text 0 0 ,First,#,D:\MIGRACION\p13468025.gdb\MARCO\IM_Centro_Poblado,COD_DPTO,-1,-1;COD_MPIO "Codigo de municipio" true true false 5 Text 0 0 ,First,#,D:\MIGRACION\p13468025.gdb\MARCO\IM_Centro_Poblado,COD_MPIO,-1,-1;COD_CPOB "Codigo de centro poblado" true true false 8 Text 0 0 ,First,#,D:\MIGRACION\p13468025.gdb\MARCO\IM_Centro_Poblado,COD_CPOB,-1,-1;NOM_CPOB "Nombre Centro Poblado" true true false 255 Text 0 0 ,First,#,D:\MIGRACION\p13468025.gdb\MARCO\IM_Centro_Poblado,NOM_CPOB,-1,-1;CPOB_AREA "Area CPOB" true true false 8 Double 0 0 ,First,#,D:\MIGRACION\p13468025.gdb\MARCO\IM_Centro_Poblado,CPOB_AREA,-1,-1;ALTITUD "Altitud" true true false 8 Double 0 0 ,First,#;SHAPE_Length "SHAPE_Length" false true true 8 Double 0 0 ,First,#,D:\MIGRACION\p13468025.gdb\MARCO\IM_Centro_Poblado,SHAPE_Length,-1,-1;SHAPE_Area "SHAPE_Area" false true true 8 Double 0 0 ,First,#,D:\MIGRACION\p13468025.gdb\MARCO\IM_Centro_Poblado,SHAPE_Area,-1,-1" #</Process><Process Name="Append (9)" ToolSource="c:\program files (x86)\arcgis\desktop10.3\ArcToolbox\Toolboxes\Data Management Tools.tbx\Append" Date="20160419" Time="004414">Append D:\MIGRACION\p13468025.gdb\MARCO\IM_Centro_Poblado D:\MIGRACION\MIGRADA\p13468025_V5.gdb\MARCO\IM_Centro_Poblado NO_TEST "COD_DPTO "Codigo de departamento" true true false 2 Text 0 0 ,First,#,D:\MIGRACION\p13468025.gdb\MARCO\IM_Centro_Poblado,COD_DPTO,-1,-1;COD_MPIO "Codigo de municipio" true true false 5 Text 0 0 ,First,#,D:\MIGRACION\p13468025.gdb\MARCO\IM_Centro_Poblado,COD_MPIO,-1,-1;COD_CPOB "Codigo de centro poblado" true true false 8 Text 0 0 ,First,#,D:\MIGRACION\p13468025.gdb\MARCO\IM_Centro_Poblado,COD_CPOB,-1,-1;NOM_CPOB "Nombre Centro Poblado" true true false 255 Text 0 0 ,First,#,D:\MIGRACION\p13468025.gdb\MARCO\IM_Centro_Poblado,NOM_CPOB,-1,-1;CPOB_AREA "Area CPOB" true true false 8 Double 0 0 ,First,#,D:\MIGRACION\p13468025.gdb\MARCO\IM_Centro_Poblado,CPOB_AREA,-1,-1;ALTITUD "Altitud" true true false 8 Double 0 0 ,First,#;SHAPE_Length "SHAPE_Length" false true true 8 Double 0 0 ,First,#,D:\MIGRACION\p13468025.gdb\MARCO\IM_Centro_Poblado,SHAPE_Length,-1,-1;SHAPE_Area "SHAPE_Area" false true true 8 Double 0 0 ,First,#,D:\MIGRACION\p13468025.gdb\MARCO\IM_Centro_Poblado,SHAPE_Area,-1,-1" #</Process><Process Name="Append (9)" ToolSource="c:\program files (x86)\arcgis\desktop10.3\ArcToolbox\Toolboxes\Data Management Tools.tbx\Append" Date="20160419" Time="004610">Append D:\MIGRACION\p13468025.gdb\MARCO\IM_Centro_Poblado D:\MIGRACION\MIGRADA\p13468025_V5.gdb\MARCO\IM_Centro_Poblado NO_TEST "COD_DPTO "Codigo de departamento" true true false 2 Text 0 0 ,First,#,D:\MIGRACION\p13468025.gdb\MARCO\IM_Centro_Poblado,COD_DPTO,-1,-1;COD_MPIO "Codigo de municipio" true true false 5 Text 0 0 ,First,#,D:\MIGRACION\p13468025.gdb\MARCO\IM_Centro_Poblado,COD_MPIO,-1,-1;COD_CPOB "Codigo de centro poblado" true true false 8 Text 0 0 ,First,#,D:\MIGRACION\p13468025.gdb\MARCO\IM_Centro_Poblado,COD_CPOB,-1,-1;NOM_CPOB "Nombre Centro Poblado" true true false 255 Text 0 0 ,First,#,D:\MIGRACION\p13468025.gdb\MARCO\IM_Centro_Poblado,NOM_CPOB,-1,-1;CPOB_AREA "Area CPOB" true true false 8 Double 0 0 ,First,#,D:\MIGRACION\p13468025.gdb\MARCO\IM_Centro_Poblado,CPOB_AREA,-1,-1;ALTITUD "Altitud" true true false 8 Double 0 0 ,First,#;SHAPE_Length "SHAPE_Length" false true true 8 Double 0 0 ,First,#,D:\MIGRACION\p13468025.gdb\MARCO\IM_Centro_Poblado,SHAPE_Length,-1,-1;SHAPE_Area "SHAPE_Area" false true true 8 Double 0 0 ,First,#,D:\MIGRACION\p13468025.gdb\MARCO\IM_Centro_Poblado,SHAPE_Area,-1,-1" #</Process><Process Name="Append (9)" ToolSource="c:\program files (x86)\arcgis\desktop10.3\ArcToolbox\Toolboxes\Data Management Tools.tbx\Append" Date="20160419" Time="004859">Append D:\MIGRACION\p13468025.gdb\MARCO\IM_Centro_Poblado D:\MIGRACION\MIGRADA\p13468025_V5.gdb\MARCO\IM_Centro_Poblado NO_TEST "COD_DPTO "Codigo de departamento" true true false 2 Text 0 0 ,First,#,D:\MIGRACION\p13468025.gdb\MARCO\IM_Centro_Poblado,COD_DPTO,-1,-1;COD_MPIO "Codigo de municipio" true true false 5 Text 0 0 ,First,#,D:\MIGRACION\p13468025.gdb\MARCO\IM_Centro_Poblado,COD_MPIO,-1,-1;COD_CPOB "Codigo de centro poblado" true true false 8 Text 0 0 ,First,#,D:\MIGRACION\p13468025.gdb\MARCO\IM_Centro_Poblado,COD_CPOB,-1,-1;NOM_CPOB "Nombre Centro Poblado" true true false 255 Text 0 0 ,First,#,D:\MIGRACION\p13468025.gdb\MARCO\IM_Centro_Poblado,NOM_CPOB,-1,-1;CPOB_AREA "Area CPOB" true true false 8 Double 0 0 ,First,#,D:\MIGRACION\p13468025.gdb\MARCO\IM_Centro_Poblado,CPOB_AREA,-1,-1;ALTITUD "Altitud" true true false 8 Double 0 0 ,First,#;SHAPE_Length "SHAPE_Length" false true true 8 Double 0 0 ,First,#,D:\MIGRACION\p13468025.gdb\MARCO\IM_Centro_Poblado,SHAPE_Length,-1,-1;SHAPE_Area "SHAPE_Area" false true true 8 Double 0 0 ,First,#,D:\MIGRACION\p13468025.gdb\MARCO\IM_Centro_Poblado,SHAPE_Area,-1,-1" #</Process><Process Name="Append (9)" ToolSource="c:\program files (x86)\arcgis\desktop10.2\ArcToolbox\Toolboxes\Data Management Tools.tbx\Append" Date="20160420" Time="085958">Append D:\MIGRACION\p52411000.gdb\MARCO\IM_Centro_Poblado D:\MIGRACION\MIGRADA\pbase_V5.gdb\MARCO\IM_Centro_Poblado NO_TEST "COD_DPTO "Codigo de departamento" true true false 2 Text 0 0 ,First,#,D:\MIGRACION\p52411000.gdb\MARCO\IM_Centro_Poblado,COD_DPTO,-1,-1;COD_MPIO "Codigo de municipio" true true false 5 Text 0 0 ,First,#,D:\MIGRACION\p52411000.gdb\MARCO\IM_Centro_Poblado,COD_MPIO,-1,-1;COD_CPOB "Codigo de centro poblado" true true false 8 Text 0 0 ,First,#,D:\MIGRACION\p52411000.gdb\MARCO\IM_Centro_Poblado,COD_CPOB,-1,-1;NOM_CPOB "Nombre Centro Poblado" true true false 255 Text 0 0 ,First,#,D:\MIGRACION\p52411000.gdb\MARCO\IM_Centro_Poblado,NOM_CPOB,-1,-1;CPOB_AREA "Area CPOB" true true false 8 Double 0 0 ,First,#,D:\MIGRACION\p52411000.gdb\MARCO\IM_Centro_Poblado,CPOB_AREA,-1,-1;ALTITUD "Altitud" true true false 8 Double 0 0 ,First,#;SHAPE_Length "SHAPE_Length" false true true 8 Double 0 0 ,First,#,D:\MIGRACION\p52411000.gdb\MARCO\IM_Centro_Poblado,SHAPE_Length,-1,-1;SHAPE_Area "SHAPE_Area" false true true 8 Double 0 0 ,First,#,D:\MIGRACION\p52411000.gdb\MARCO\IM_Centro_Poblado,SHAPE_Area,-1,-1" #</Process><Process Name="Append (9)" ToolSource="c:\program files (x86)\arcgis\desktop10.2\ArcToolbox\Toolboxes\Data Management Tools.tbx\Append" Date="20161212" Time="121107">Append D:\BACKUP\Consolidado_13_v02.gdb\MARCO\IM_Centro_Poblado D:\MIGRACION\MIGRADA\Consolidado_13_v02_V5.gdb\MARCO\IM_Centro_Poblado NO_TEST "COD_DPTO "Codigo de departamento" true true false 2 Text 0 0 ,First,#,D:\BACKUP\Consolidado_13_v02.gdb\MARCO\IM_Centro_Poblado,COD_DPTO,-1,-1;COD_MPIO "Codigo de municipio" true true false 5 Text 0 0 ,First,#,D:\BACKUP\Consolidado_13_v02.gdb\MARCO\IM_Centro_Poblado,COD_MPIO,-1,-1;COD_CPOB "Codigo de centro poblado" true true false 8 Text 0 0 ,First,#,D:\BACKUP\Consolidado_13_v02.gdb\MARCO\IM_Centro_Poblado,COD_CPOB,-1,-1;NOM_CPOB "Nombre Centro Poblado" true true false 255 Text 0 0 ,First,#,D:\BACKUP\Consolidado_13_v02.gdb\MARCO\IM_Centro_Poblado,NOM_CPOB,-1,-1;CPOB_AREA "Area CPOB" true true false 8 Double 0 0 ,First,#,D:\BACKUP\Consolidado_13_v02.gdb\MARCO\IM_Centro_Poblado,CPOB_AREA,-1,-1;ALTITUD "Altitud" true true false 8 Double 0 0 ,First,#,D:\BACKUP\Consolidado_13_v02.gdb\MARCO\IM_Centro_Poblado,ALTITUD,-1,-1;SHAPE_Length "SHAPE_Length" false true true 8 Double 0 0 ,First,#,D:\BACKUP\Consolidado_13_v02.gdb\MARCO\IM_Centro_Poblado,SHAPE_Length,-1,-1;SHAPE_Area "SHAPE_Area" false true true 8 Double 0 0 ,First,#,D:\BACKUP\Consolidado_13_v02.gdb\MARCO\IM_Centro_Poblado,SHAPE_Area,-1,-1" #</Process><Process ToolSource="c:\program files (x86)\arcgis\desktop10.2\ArcToolbox\Toolboxes\Data Management Tools.tbx\CalculateField" Date="20161213" Time="172545">CalculateField "Centro Poblado" NOM_CPOB UCase( [NOM_CPOB] ) VB #</Process><Process ToolSource="c:\program files (x86)\arcgis\desktop10.2\ArcToolbox\Toolboxes\Data Management Tools.tbx\CalculateField" Date="20161213" Time="175118">CalculateField "Centro Poblado" NOM_CPOB UCase( [NOM_CPOB] ) VB #</Process><Process ToolSource="c:\program files (x86)\arcgis\desktop10.3\ArcToolbox\Toolboxes\Data Management Tools.tbx\CalculateField" Date="20170707" Time="080906">CalculateField "Centro Poblado13" NOM_CPOB [PASO] VB #</Process><Process ToolSource="c:\program files (x86)\arcgis\desktop10.5\ArcToolbox\Toolboxes\Data Management Tools.tbx\Append" Date="20180223" Time="085744">Append E:\JCBUSTOSD_2018\MARCO\AJUSTE_MARCO_2017\APPEND\19_Cauca\p19.gdb\MARCO\IM_Centro_Poblado E:\JCBUSTOSD_2018\MARCO\AJUSTE_MARCO_2017\APPEND\pMARCO_A.gdb\MARCO\IM_Centro_Poblado TEST # #</Process><Process ToolSource="c:\program files (x86)\arcgis\desktop10.5\ArcToolbox\Toolboxes\Data Management Tools.tbx\Append" Date="20180226" Time="115929">Append E:\JCBUSTOSD_2018\MARCO\AJUSTE_MARCO_2017\APPEND\08_Atlantico\p08.gdb\MARCO\IM_Centro_Poblado E:\JCBUSTOSD_2018\MARCO\AJUSTE_MARCO_2017\APPEND\pMARCO_A.gdb\MARCO\IM_Centro_Poblado TEST # #</Process><Process ToolSource="c:\program files (x86)\arcgis\desktop10.5\ArcToolbox\Toolboxes\Data Management Tools.tbx\Append" Date="20180226" Time="123201">Append E:\JCBUSTOSD_2018\MARCO\AJUSTE_MARCO_2017\APPEND\05_Antioquia\p05.gdb\MARCO\IM_Centro_Poblado E:\JCBUSTOSD_2018\MARCO\AJUSTE_MARCO_2017\APPEND\pMARCO_A.gdb\MARCO\IM_Centro_Poblado TEST # #</Process><Process ToolSource="c:\program files (x86)\arcgis\desktop10.5\ArcToolbox\Toolboxes\Data Management Tools.tbx\CalculateField" Date="20180306" Time="131910">CalculateField "Centro Poblado_consolidado" CCAT "[COD_CPOB] + [NOM_CPOB]" VB #</Process><Process ToolSource="c:\program files (x86)\arcgis\desktop10.3\ArcToolbox\Toolboxes\Data Management Tools.tbx\CalculateField" Date="20180308" Time="084535">CalculateField "Centro Poblado" ALTITUD 90 VB #</Process><Process ToolSource="c:\program files (x86)\arcgis\desktop10.3\ArcToolbox\Toolboxes\Data Management Tools.tbx\CalculateField" Date="20180308" Time="084727">CalculateField "Centro Poblado" ALTITUD 10 VB #</Process><Process ToolSource="c:\program files (x86)\arcgis\desktop10.3\ArcToolbox\Toolboxes\Data Management Tools.tbx\CalculateField" Date="20180315" Time="152748">CalculateField IM_Centro_Poblado CLASE "1" VB #</Process><Process ToolSource="c:\program files (x86)\arcgis\desktop10.3\ArcToolbox\Toolboxes\Data Management Tools.tbx\CalculateField" Date="20180315" Time="152802">CalculateField IM_Centro_Poblado CLASE "2" VB #</Process><Process ToolSource="c:\program files (x86)\arcgis\desktop10.3\ArcToolbox\Toolboxes\Data Management Tools.tbx\CalculateField" Date="20180315" Time="163803">CalculateField IM_Centro_Poblado COD_CPOB [COD_CPOB_] VB #</Process><Process ToolSource="c:\program files (x86)\arcgis\desktop10.3\ArcToolbox\Toolboxes\Data Management Tools.tbx\CalculateField" Date="20180315" Time="163822">CalculateField IM_Centro_Poblado NOM_CPOB [NOM_CPOB_] VB #</Process><Process ToolSource="c:\program files (x86)\arcgis\desktop10.3\ArcToolbox\Toolboxes\Data Management Tools.tbx\CalculateField" Date="20180315" Time="163834">CalculateField IM_Centro_Poblado CPOB_AREA [CPOB_AREA_] VB #</Process><Process ToolSource="c:\program files (x86)\arcgis\desktop10.3\ArcToolbox\Toolboxes\Data Management Tools.tbx\CalculateField" Date="20180315" Time="163844">CalculateField IM_Centro_Poblado ALTITUD [ALTITUD_] VB #</Process><Process ToolSource="c:\program files (x86)\arcgis\desktop10.3\ArcToolbox\Toolboxes\Data Management Tools.tbx\CalculateField" Date="20180410" Time="095414">CalculateField MGN_URB_AREA_CENSAL CPOB_NALT [CPOB_NALT_] VB #</Process><Process ToolSource="c:\program files (x86)\arcgis\desktop10.3\ArcToolbox\Toolboxes\Data Management Tools.tbx\CalculateField" Date="20180410" Time="095428">CalculateField MGN_URB_AREA_CENSAL CPOB_NAREA [CPOB_NAREA_] VB #</Process><Process ToolSource="c:\program files (x86)\arcgis\desktop10.3\ArcToolbox\Toolboxes\Data Management Tools.tbx\CalculateField" Date="20180410" Time="095450">CalculateField MGN_URB_AREA_CENSAL CPOB_CNMBR [CPOB_CNMBR_] VB #</Process><Process ToolSource="c:\program files (x86)\arcgis\desktop10.3\ArcToolbox\Toolboxes\Data Management Tools.tbx\CalculateField" Date="20180410" Time="095500">CalculateField MGN_URB_AREA_CENSAL CPOB_CCDGO [CPOB_CCDGO_] VB #</Process><Process ToolSource="c:\program files (x86)\arcgis\desktop10.3\ArcToolbox\Toolboxes\Data Management Tools.tbx\CalculateField" Date="20180410" Time="095902">CalculateField MGN_URB_AREA_CENSAL SETR_CCDGO "000" VB #</Process><Process ToolSource="c:\program files (x86)\arcgis\desktop10.3\ArcToolbox\Toolboxes\Data Management Tools.tbx\CalculateField" Date="20180410" Time="095911">CalculateField MGN_URB_AREA_CENSAL SECR_CCDGO "00" VB #</Process><Process ToolSource="c:\program files (x86)\arcgis\desktop10.3\ArcToolbox\Toolboxes\Data Management Tools.tbx\CalculateField" Date="20180410" Time="100048">CalculateField MGN_URB_AREA_CENSAL CPOB_CCNCT "[MPIO_CCDGO]&amp; [CLAS_CCDGO]&amp; [SETR_CCDGO] &amp; [SECR_CCDGO] &amp;Right( [CPOB_CCDGO_],3  )" VB #</Process><Process ToolSource="c:\program files (x86)\arcgis\desktop10.3\ArcToolbox\Toolboxes\Analysis Tools.tbx\Select" Date="20180423" Time="084333">Select D:\PROYECTO_2018\FGDB_ENTREGADAS_A_VIVIANA\03_MGN_V2017_WGS84.gdb\MGN_URB_AREA_CENSAL D:\COMPARTIDO_LECTURA\SistemaDeArchivos\17_Caldas\MGN\MGN_URB_AREA_CENSAL.shp ""DPTO_CCDGO" = '17'"</Process></lineage><coordRef><type Sync="TRUE">Geographic</type><geogcsn Sync="TRUE">GCS_WGS_1984</geogcsn><csUnits Sync="TRUE">Angular Unit: Degree (0.017453)</csUnits><peXml Sync="TRUE">&lt;GeographicCoordinateSystem xsi:type='typens:GeographicCoordinateSystem' xmlns:xsi='http://www.w3.org/2001/XMLSchema-instance' xmlns:xs='http://www.w3.org/2001/XMLSchema' xmlns:typens='http://www.esri.com/schemas/ArcGIS/10.3'&gt;&lt;WKT&gt;GEOGCS[&amp;quot;GCS_WGS_1984&amp;quot;,DATUM[&amp;quot;D_WGS_1984&amp;quot;,SPHEROID[&amp;quot;WGS_1984&amp;quot;,6378137.0,298.257223563]],PRIMEM[&amp;quot;Greenwich&amp;quot;,0.0],UNIT[&amp;quot;Degree&amp;quot;,0.0174532925199433],AUTHORITY[&amp;quot;EPSG&amp;quot;,4326]]&lt;/WKT&gt;&lt;XOrigin&gt;-400&lt;/XOrigin&gt;&lt;YOrigin&gt;-400&lt;/YOrigin&gt;&lt;XYScale&gt;11258999068426.238&lt;/XYScale&gt;&lt;ZOrigin&gt;-100000&lt;/ZOrigin&gt;&lt;ZScale&gt;10000&lt;/ZScale&gt;&lt;MOrigin&gt;-100000&lt;/MOrigin&gt;&lt;MScale&gt;10000&lt;/MScale&gt;&lt;XYTolerance&gt;8.983152841195215e-009&lt;/XYTolerance&gt;&lt;ZTolerance&gt;0.001&lt;/ZTolerance&gt;&lt;MTolerance&gt;0.001&lt;/MTolerance&gt;&lt;HighPrecision&gt;true&lt;/HighPrecision&gt;&lt;LeftLongitude&gt;-180&lt;/LeftLongitude&gt;&lt;WKID&gt;4326&lt;/WKID&gt;&lt;LatestWKID&gt;4326&lt;/LatestWKID&gt;&lt;/GeographicCoordinateSystem&gt;</peXml></coordRef></DataProperties><SyncDate>20180423</SyncDate><SyncTime>08433300</SyncTime><ModDate>20180423</ModDate><ModTime>08433300</ModTime></Esri><dataIdInfo><envirDesc Sync="TRUE">Microsoft Windows 7 Version 6.1 (Build 7601) Service Pack 1; Esri ArcGIS 10.3.1.4959</envirDesc><dataLang><languageCode value="spa" Sync="TRUE"></languageCode><countryCode value="COL" Sync="TRUE"></countryCode></dataLang><idCitation><resTitle Sync="TRUE">MGN_URB_AREA_CENSAL</resTitle><presForm><PresFormCd value="005" Sync="TRUE"></PresFormCd></presForm></idCitation><spatRpType><SpatRepTypCd value="001" Sync="TRUE"></SpatRepTypCd></spatRpType></dataIdInfo><mdLang><languageCode value="spa" Sync="TRUE"></languageCode><countryCode value="COL" Sync="TRUE"></countryCode></mdLang><distInfo><distFormat><formatName Sync="TRUE">Shapefile</formatName></distFormat><distTranOps><transSize Sync="TRUE">0.000</transSize></distTranOps></distInfo><mdHrLv><ScopeCd value="005" Sync="TRUE"></ScopeCd></mdHrLv><mdHrLvName Sync="TRUE">dataset</mdHrLvName><refSysInfo><RefSystem><refSysID><identCode code="4326" Sync="TRUE"></identCode><idCodeSpace Sync="TRUE">EPSG</idCodeSpace><idVersion Sync="TRUE">8.6.2</idVersion></refSysID></RefSystem></refSysInfo><spatRepInfo><VectSpatRep><geometObjs Name="MGN_URB_AREA_CENSAL"><geoObjTyp><GeoObjTypCd value="002" Sync="TRUE"></GeoObjTypCd></geoObjTyp><geoObjCnt Sync="TRUE">0</geoObjCnt></geometObjs><topLvl><TopoLevCd value="001" Sync="TRUE"></TopoLevCd></topLvl></VectSpatRep></spatRepInfo><spdoinfo><ptvctinf><esriterm Name="MGN_URB_AREA_CENSAL"><efeatyp Sync="TRUE">Simple</efeatyp><efeageom code="4" Sync="TRUE"></efeageom><esritopo Sync="TRUE">FALSE</esritopo><efeacnt Sync="TRUE">0</efeacnt><spindex Sync="TRUE">FALSE</spindex><linrefer Sync="TRUE">FALSE</linrefer></esriterm></ptvctinf></spdoinfo><eainfo><detailed Name="MGN_URB_AREA_CENSAL"><enttyp><enttypl Sync="TRUE">MGN_URB_AREA_CENSAL</enttypl><enttypt Sync="TRUE">Feature Class</enttypt><enttypc Sync="TRUE">0</enttypc></enttyp><attr><attrlabl Sync="TRUE">FID</attrlabl><attalias Sync="TRUE">FID</attalias><attrtype Sync="TRUE">OID</attrtype><attwidth Sync="TRUE">4</attwidth><atprecis Sync="TRUE">0</atprecis><attscale Sync="TRUE">0</attscale><attrdef Sync="TRUE">Internal feature number.</attrdef><attrdefs Sync="TRUE">Esri</attrdefs><attrdomv><udom Sync="TRUE">Sequential unique whole numbers that are automatically generated.</udom></attrdomv></attr><attr><attrlabl Sync="TRUE">Shape</attrlabl><attalias Sync="TRUE">Shape</attalias><attrtype Sync="TRUE">Geometry</attrtype><attwidth Sync="TRUE">0</attwidth><atprecis Sync="TRUE">0</atprecis><attscale Sync="TRUE">0</attscale><attrdef Sync="TRUE">Feature geometry.</attrdef><attrdefs Sync="TRUE">Esri</attrdefs><attrdomv><udom Sync="TRUE">Coordinates defining the features.</udom></attrdomv></attr><attr><attrlabl Sync="TRUE">DPTO_CCDGO</attrlabl><attalias Sync="TRUE">DPTO_CCDGO</attalias><attrtype Sync="TRUE">String</attrtype><attwidth Sync="TRUE">2</attwidth><atprecis Sync="TRUE">0</atprecis><attscale Sync="TRUE">0</attscale></attr><attr><attrlabl Sync="TRUE">MPIO_CCDGO</attrlabl><attalias Sync="TRUE">MPIO_CCDGO</attalias><attrtype Sync="TRUE">String</attrtype><attwidth Sync="TRUE">5</attwidth><atprecis Sync="TRUE">0</atprecis><attscale Sync="TRUE">0</attscale></attr><attr><attrlabl Sync="TRUE">CLAS_CCDGO</attrlabl><attalias Sync="TRUE">CLAS_CCDGO</attalias><attrtype Sync="TRUE">String</attrtype><attwidth Sync="TRUE">1</attwidth><atprecis Sync="TRUE">0</atprecis><attscale Sync="TRUE">0</attscale></attr><attr><attrlabl Sync="TRUE">SETR_CCDGO</attrlabl><attalias Sync="TRUE">SETR_CCDGO</attalias><attrtype Sync="TRUE">String</attrtype><attwidth Sync="TRUE">3</attwidth><atprecis Sync="TRUE">0</atprecis><attscale Sync="TRUE">0</attscale></attr><attr><attrlabl Sync="TRUE">SECR_CCDGO</attrlabl><attalias Sync="TRUE">SECR_CCDGO</attalias><attrtype Sync="TRUE">String</attrtype><attwidth Sync="TRUE">2</attwidth><atprecis Sync="TRUE">0</atprecis><attscale Sync="TRUE">0</attscale></attr><attr><attrlabl Sync="TRUE">CPOB_CCDGO</attrlabl><attalias Sync="TRUE">CPOB_CCDGO</attalias><attrtype Sync="TRUE">String</attrtype><attwidth Sync="TRUE">8</attwidth><atprecis Sync="TRUE">0</atprecis><attscale Sync="TRUE">0</attscale></attr><attr><attrlabl Sync="TRUE">CPOB_CNMBR</attrlabl><attalias Sync="TRUE">CPOB_CNMBR</attalias><attrtype Sync="TRUE">String</attrtype><attwidth Sync="TRUE">254</attwidth><atprecis Sync="TRUE">0</atprecis><attscale Sync="TRUE">0</attscale></attr><attr><attrlabl Sync="TRUE">CPOB_CCNCT</attrlabl><attalias Sync="TRUE">CPOB_CCNCT</attalias><attrtype Sync="TRUE">String</attrtype><attwidth Sync="TRUE">14</attwidth><atprecis Sync="TRUE">0</atprecis><attscale Sync="TRUE">0</attscale></attr><attr><attrlabl Sync="TRUE">CPOB_NAREA</attrlabl><attalias Sync="TRUE">CPOB_NAREA</attalias><attrtype Sync="TRUE">Double</attrtype><attwidth Sync="TRUE">19</attwidth><atprecis Sync="TRUE">0</atprecis><attscale Sync="TRUE">0</attscale></attr><attr><attrlabl Sync="TRUE">CPOB_NALT</attrlabl><attalias Sync="TRUE">CPOB_NALT</attalias><attrtype Sync="TRUE">Double</attrtype><attwidth Sync="TRUE">19</attwidth><atprecis Sync="TRUE">0</atprecis><attscale Sync="TRUE">0</attscale></attr><attr><attrlabl Sync="TRUE">Shape_Leng</attrlabl><attalias Sync="TRUE">Shape_Leng</attalias><attrtype Sync="TRUE">Double</attrtype><attwidth Sync="TRUE">19</attwidth><atprecis Sync="TRUE">0</atprecis><attscale Sync="TRUE">0</attscale></attr><attr><attrlabl Sync="TRUE">Shape_Area</attrlabl><attalias Sync="TRUE">Shape_Area</attalias><attrtype Sync="TRUE">Double</attrtype><attwidth Sync="TRUE">19</attwidth><atprecis Sync="TRUE">0</atprecis><attscale Sync="TRUE">0</attscale><attrdef Sync="TRUE">Area of feature in internal units squared.</attrdef><attrdefs Sync="TRUE">Esri</attrdefs><attrdomv><udom Sync="TRUE">Positive real numbers that are automatically generated.</udom></attrdomv></attr></detailed></eainfo><mdDateSt Sync="TRUE">20180423</mdDateSt></metadata>
