# Supplementary material for: Geospatial investigations in Colombia reveal variations in the distribution of mood and psychotic disorders
Source: Commun Med (Lond). 2024 Feb 21;4:26. doi: 10.1038/s43856-024-00441-x (PMC10881503; doi:10.1038/s43856-024-00441-x)
Supplement: Supplementary file 2 — Supplementary Data 1 [file 43856_2024_441_MOESM2_ESM.zip › Supplementary Data folders/Figure 1a/URBANO/MGN_URB_MANZANA.shp.xml]

<metadata xml:lang="es"><Esri><CreaDate>20180403</CreaDate><CreaTime>12564100</CreaTime><ArcGISFormat>1.0</ArcGISFormat><SyncOnce>FALSE</SyncOnce><DataProperties><lineage><Process ToolSource="c:\program files (x86)\arcgis\desktop10.2\ArcToolbox\Toolboxes\Data Management Tools.tbx\CreateFeatureclass" Date="20150527" Time="100908">CreateFeatureclass G:\DANE\Modelo_BD_Geografica\Modelo_BD_Geografica.gdb\URBANO IM_UCU_ POLYGON Layer0;Layer1 DISABLED DISABLED "GEOGCS['GCS_MAGNA',DATUM['D_MAGNA',SPHEROID['GRS_1980',6378137.0,298.257222101]],PRIMEM['Greenwich',0.0],UNIT['Degree',0.0174532925199433]];-400 -400 1000000000;-100000 10000;-100000 10000;8,98315284119521E-09;0,001;0,001;IsHighPrecision" # 0 0 0</Process><Process ToolSource="c:\program files (x86)\arcgis\desktop10.2\ArcToolbox\Toolboxes\Data Management Tools.tbx\Append" Date="20150527" Time="100911">Append G:\DANE\Modelo_BD_Geografica\Modelo_BD_Geografica.gdb\URBANO\IM_UCU G:\DANE\Modelo_BD_Geografica\Modelo_BD_Geografica.gdb\URBANO\IM_UCU_ TEST # #</Process><Process Name="Append (5)" ToolSource="c:\program files (x86)\arcgis\desktop10.3\ArcToolbox\Toolboxes\Data Management Tools.tbx\Append" Date="20160418" Time="235216">Append D:\MIGRACION\p13468025.gdb\URBANO\IM_Manzana D:\MIGRACION\MIGRADA\p13468025_V5.gdb\URBANO\IM_UCU NO_TEST "COD_DPTO "Codigo de departamento" true true false 2 Text 0 0 ,First,#,D:\MIGRACION\p13468025.gdb\URBANO\IM_Manzana,COD_DPTO,-1,-1;COD_MPIO "Codigo de municipio" true true false 5 Text 0 0 ,First,#,D:\MIGRACION\p13468025.gdb\URBANO\IM_Manzana,COD_MPIO,-1,-1;COD_CLASE "Codigo de clase" true true false 1 Text 0 0 ,First,#;COD_CPOB "Codigo de centro poblado" true true false 8 Text 0 0 ,First,#,D:\MIGRACION\p13468025.gdb\URBANO\IM_Manzana,COD_CPOB,-1,-1;COD_SECC "Código de sección" true true false 20 Text 0 0 ,First,#;COD_DANE "Codigo DANE" true true false 22 Text 0 0 ,First,#,D:\MIGRACION\p13468025.gdb\URBANO\IM_Manzana,COD_DANE,-1,-1;COD_AG "Codigo AG" true true false 6 Text 0 0 ,First,#,D:\MIGRACION\p13468025.gdb\URBANO\IM_Manzana,COD_AG,-1,-1;COD_LOC_COM "Codigo Localidad Comuna" true true false 2 Text 0 0 ,First,#;COD_CO "Código de área de coordinación operativa" true true false 3 Text 0 0 ,First,#;COD_AO "Codigo area operativa" true true false 6 Text 0 0 ,First,#;CNT_AO "Código concatenado área operativa" true true false 19 Text 0 0 ,First,#;COD_GEOCOD "Geocodigo manzana" true true false 50 Text 0 0 ,First,#,D:\MIGRACION\p13468025.gdb\URBANO\IM_Manzana,COD_GEOCOD,-1,-1;ID_INTEGR_MZ "ID de integracion" true true false 4 Long 0 0 ,First,#,D:\MIGRACION\p13468025.gdb\URBANO\IM_Manzana,ID_INTEGR_MZ,-1,-1;TIPO_CATASTRO "Tipo Catastro" true true false 2 Short 0 0 ,First,#,D:\MIGRACION\p13468025.gdb\URBANO\IM_Manzana,TIPO_CATASTRO,-1,-1;NUM_PRED_NAL "Número Predial Nacional" true true false 30 Text 0 0 ,First,#;COD_CATASTRO "Codigo Catastro" true true false 50 Text 0 0 ,First,#,D:\MIGRACION\p13468025.gdb\URBANO\IM_Manzana,COD_CATASTRO,-1,-1;ESTR_SOCIO_EC "Estrato socio economico" true true false 2 Short 0 0 ,First,#,D:\MIGRACION\p13468025.gdb\URBANO\IM_Manzana,ESTR_SOCIO_EC,-1,-1;ANO "Año vigencia DANE" true true false 2 Short 0 0 ,First,#,D:\MIGRACION\p13468025.gdb\URBANO\IM_Manzana,ANO,-1,-1;CID "Novedad Investigaciones DANE" true true false 2 Text 0 0 ,First,#,D:\MIGRACION\p13468025.gdb\URBANO\IM_Manzana,CID,-1,-1;CFE "Novedad Fuentes Externas" true true false 2 Text 0 0 ,First,#,D:\MIGRACION\p13468025.gdb\URBANO\IM_Manzana,CFE,-1,-1;RELAC_CARD "Relacion cardinalidad" true true false 2 Short 0 0 ,First,#,D:\MIGRACION\p13468025.gdb\URBANO\IM_Manzana,RELAC_CARD,-1,-1;CASO "Caso de correlatividad" true true false 2 Short 0 0 ,First,#,D:\MIGRACION\p13468025.gdb\URBANO\IM_Manzana,CASO,-1,-1;ENTIDAD "Entidad representada" true true false 2 Short 0 0 ,First,#,D:\MIGRACION\p13468025.gdb\URBANO\IM_Manzana,ENTIDAD,-1,-1;ID_CAMPO "Id Campo" true true false 10 Text 0 0 ,First,#,D:\MIGRACION\p13468025.gdb\URBANO\IM_Manzana,ID_CAMPO,-1,-1;VIV_TOTAL "Total Viviendas" true true false 2 Short 0 0 ,First,#;SHAPE_Length "SHAPE_Length" false true true 8 Double 0 0 ,First,#,D:\MIGRACION\p13468025.gdb\URBANO\IM_Manzana,SHAPE_Length,-1,-1;SHAPE_Area "SHAPE_Area" false true true 8 Double 0 0 ,First,#,D:\MIGRACION\p13468025.gdb\URBANO\IM_Manzana,SHAPE_Area,-1,-1" #</Process><Process Name="Calculate Field" ToolSource="c:\program files (x86)\arcgis\desktop10.3\ArcToolbox\Toolboxes\Data Management Tools.tbx\CalculateField" Date="20160418" Time="235217">CalculateField D:\MIGRACION\MIGRADA\p13468025_V5.gdb\URBANO\IM_UCU COD_CLASE Mid( [COD_DANE],6,1 ) VB #</Process><Process Name="Calculate Field (2)" ToolSource="c:\program files (x86)\arcgis\desktop10.3\ArcToolbox\Toolboxes\Data Management Tools.tbx\CalculateField" Date="20160418" Time="235218">CalculateField D:\MIGRACION\MIGRADA\p13468025_V5.gdb\URBANO\IM_UCU COD_SECC Left( [COD_DANE],20 ) VB #</Process><Process Name="Append (5)" ToolSource="c:\program files (x86)\arcgis\desktop10.3\ArcToolbox\Toolboxes\Data Management Tools.tbx\Append" Date="20160418" Time="235634">Append D:\MIGRACION\p13468025.gdb\URBANO\IM_Manzana D:\MIGRACION\MIGRADA\p13468025_V5.gdb\URBANO\IM_UCU NO_TEST "COD_DPTO "Codigo de departamento" true true false 2 Text 0 0 ,First,#,D:\MIGRACION\p13468025.gdb\URBANO\IM_Manzana,COD_DPTO,-1,-1;COD_MPIO "Codigo de municipio" true true false 5 Text 0 0 ,First,#,D:\MIGRACION\p13468025.gdb\URBANO\IM_Manzana,COD_MPIO,-1,-1;COD_CLASE "Codigo de clase" true true false 1 Text 0 0 ,First,#;COD_CPOB "Codigo de centro poblado" true true false 8 Text 0 0 ,First,#,D:\MIGRACION\p13468025.gdb\URBANO\IM_Manzana,COD_CPOB,-1,-1;COD_SECC "Código de sección" true true false 20 Text 0 0 ,First,#;COD_DANE "Codigo DANE" true true false 22 Text 0 0 ,First,#,D:\MIGRACION\p13468025.gdb\URBANO\IM_Manzana,COD_DANE,-1,-1;COD_AG "Codigo AG" true true false 6 Text 0 0 ,First,#,D:\MIGRACION\p13468025.gdb\URBANO\IM_Manzana,COD_AG,-1,-1;COD_LOC_COM "Codigo Localidad Comuna" true true false 2 Text 0 0 ,First,#;COD_CO "Código de área de coordinación operativa" true true false 3 Text 0 0 ,First,#;COD_AO "Codigo area operativa" true true false 6 Text 0 0 ,First,#;CNT_AO "Código concatenado área operativa" true true false 19 Text 0 0 ,First,#;COD_GEOCOD "Geocodigo manzana" true true false 50 Text 0 0 ,First,#,D:\MIGRACION\p13468025.gdb\URBANO\IM_Manzana,COD_GEOCOD,-1,-1;ID_INTEGR_MZ "ID de integracion" true true false 4 Long 0 0 ,First,#,D:\MIGRACION\p13468025.gdb\URBANO\IM_Manzana,ID_INTEGR_MZ,-1,-1;TIPO_CATASTRO "Tipo Catastro" true true false 2 Short 0 0 ,First,#,D:\MIGRACION\p13468025.gdb\URBANO\IM_Manzana,TIPO_CATASTRO,-1,-1;NUM_PRED_NAL "Número Predial Nacional" true true false 30 Text 0 0 ,First,#;COD_CATASTRO "Codigo Catastro" true true false 50 Text 0 0 ,First,#,D:\MIGRACION\p13468025.gdb\URBANO\IM_Manzana,COD_CATASTRO,-1,-1;ESTR_SOCIO_EC "Estrato socio economico" true true false 2 Short 0 0 ,First,#,D:\MIGRACION\p13468025.gdb\URBANO\IM_Manzana,ESTR_SOCIO_EC,-1,-1;ANO "Año vigencia DANE" true true false 2 Short 0 0 ,First,#,D:\MIGRACION\p13468025.gdb\URBANO\IM_Manzana,ANO,-1,-1;CID "Novedad Investigaciones DANE" true true false 2 Text 0 0 ,First,#,D:\MIGRACION\p13468025.gdb\URBANO\IM_Manzana,CID,-1,-1;CFE "Novedad Fuentes Externas" true true false 2 Text 0 0 ,First,#,D:\MIGRACION\p13468025.gdb\URBANO\IM_Manzana,CFE,-1,-1;RELAC_CARD "Relacion cardinalidad" true true false 2 Short 0 0 ,First,#,D:\MIGRACION\p13468025.gdb\URBANO\IM_Manzana,RELAC_CARD,-1,-1;CASO "Caso de correlatividad" true true false 2 Short 0 0 ,First,#,D:\MIGRACION\p13468025.gdb\URBANO\IM_Manzana,CASO,-1,-1;ENTIDAD "Entidad representada" true true false 2 Short 0 0 ,First,#,D:\MIGRACION\p13468025.gdb\URBANO\IM_Manzana,ENTIDAD,-1,-1;ID_CAMPO "Id Campo" true true false 10 Text 0 0 ,First,#,D:\MIGRACION\p13468025.gdb\URBANO\IM_Manzana,ID_CAMPO,-1,-1;VIV_TOTAL "Total Viviendas" true true false 2 Short 0 0 ,First,#;SHAPE_Length "SHAPE_Length" false true true 8 Double 0 0 ,First,#,D:\MIGRACION\p13468025.gdb\URBANO\IM_Manzana,SHAPE_Length,-1,-1;SHAPE_Area "SHAPE_Area" false true true 8 Double 0 0 ,First,#,D:\MIGRACION\p13468025.gdb\URBANO\IM_Manzana,SHAPE_Area,-1,-1" #</Process><Process Name="Calculate Field" ToolSource="c:\program files (x86)\arcgis\desktop10.3\ArcToolbox\Toolboxes\Data Management Tools.tbx\CalculateField" Date="20160418" Time="235634">CalculateField D:\MIGRACION\MIGRADA\p13468025_V5.gdb\URBANO\IM_UCU COD_CLASE Mid( [COD_DANE],6,1 ) VB #</Process><Process Name="Calculate Field (2)" ToolSource="c:\program files (x86)\arcgis\desktop10.3\ArcToolbox\Toolboxes\Data Management Tools.tbx\CalculateField" Date="20160418" Time="235634">CalculateField D:\MIGRACION\MIGRADA\p13468025_V5.gdb\URBANO\IM_UCU COD_SECC Left( [COD_DANE],20 ) VB #</Process><Process Name="Append (5)" ToolSource="c:\program files (x86)\arcgis\desktop10.3\ArcToolbox\Toolboxes\Data Management Tools.tbx\Append" Date="20160419" Time="000128">Append D:\MIGRACION\p13468025.gdb\URBANO\IM_Manzana D:\MIGRACION\MIGRADA\p13468025_V5.gdb\URBANO\IM_UCU NO_TEST "COD_DPTO "Codigo de departamento" true true false 2 Text 0 0 ,First,#,D:\MIGRACION\p13468025.gdb\URBANO\IM_Manzana,COD_DPTO,-1,-1;COD_MPIO "Codigo de municipio" true true false 5 Text 0 0 ,First,#,D:\MIGRACION\p13468025.gdb\URBANO\IM_Manzana,COD_MPIO,-1,-1;COD_CLASE "Codigo de clase" true true false 1 Text 0 0 ,First,#;COD_CPOB "Codigo de centro poblado" true true false 8 Text 0 0 ,First,#,D:\MIGRACION\p13468025.gdb\URBANO\IM_Manzana,COD_CPOB,-1,-1;COD_SECC "Código de sección" true true false 20 Text 0 0 ,First,#;COD_DANE "Codigo DANE" true true false 22 Text 0 0 ,First,#,D:\MIGRACION\p13468025.gdb\URBANO\IM_Manzana,COD_DANE,-1,-1;COD_AG "Codigo AG" true true false 6 Text 0 0 ,First,#,D:\MIGRACION\p13468025.gdb\URBANO\IM_Manzana,COD_AG,-1,-1;COD_LOC_COM "Codigo Localidad Comuna" true true false 2 Text 0 0 ,First,#;COD_CO "Código de área de coordinación operativa" true true false 3 Text 0 0 ,First,#;COD_AO "Codigo area operativa" true true false 6 Text 0 0 ,First,#;CNT_AO "Código concatenado área operativa" true true false 19 Text 0 0 ,First,#;COD_GEOCOD "Geocodigo manzana" true true false 50 Text 0 0 ,First,#,D:\MIGRACION\p13468025.gdb\URBANO\IM_Manzana,COD_GEOCOD,-1,-1;ID_INTEGR_MZ "ID de integracion" true true false 4 Long 0 0 ,First,#,D:\MIGRACION\p13468025.gdb\URBANO\IM_Manzana,ID_INTEGR_MZ,-1,-1;TIPO_CATASTRO "Tipo Catastro" true true false 2 Short 0 0 ,First,#,D:\MIGRACION\p13468025.gdb\URBANO\IM_Manzana,TIPO_CATASTRO,-1,-1;NUM_PRED_NAL "Número Predial Nacional" true true false 30 Text 0 0 ,First,#;COD_CATASTRO "Codigo Catastro" true true false 50 Text 0 0 ,First,#,D:\MIGRACION\p13468025.gdb\URBANO\IM_Manzana,COD_CATASTRO,-1,-1;ESTR_SOCIO_EC "Estrato socio economico" true true false 2 Short 0 0 ,First,#,D:\MIGRACION\p13468025.gdb\URBANO\IM_Manzana,ESTR_SOCIO_EC,-1,-1;ANO "Año vigencia DANE" true true false 2 Short 0 0 ,First,#,D:\MIGRACION\p13468025.gdb\URBANO\IM_Manzana,ANO,-1,-1;CID "Novedad Investigaciones DANE" true true false 2 Text 0 0 ,First,#,D:\MIGRACION\p13468025.gdb\URBANO\IM_Manzana,CID,-1,-1;CFE "Novedad Fuentes Externas" true true false 2 Text 0 0 ,First,#,D:\MIGRACION\p13468025.gdb\URBANO\IM_Manzana,CFE,-1,-1;RELAC_CARD "Relacion cardinalidad" true true false 2 Short 0 0 ,First,#,D:\MIGRACION\p13468025.gdb\URBANO\IM_Manzana,RELAC_CARD,-1,-1;CASO "Caso de correlatividad" true true false 2 Short 0 0 ,First,#,D:\MIGRACION\p13468025.gdb\URBANO\IM_Manzana,CASO,-1,-1;ENTIDAD "Entidad representada" true true false 2 Short 0 0 ,First,#,D:\MIGRACION\p13468025.gdb\URBANO\IM_Manzana,ENTIDAD,-1,-1;ID_CAMPO "Id Campo" true true false 10 Text 0 0 ,First,#,D:\MIGRACION\p13468025.gdb\URBANO\IM_Manzana,ID_CAMPO,-1,-1;VIV_TOTAL "Total Viviendas" true true false 2 Short 0 0 ,First,#;SHAPE_Length "SHAPE_Length" false true true 8 Double 0 0 ,First,#,D:\MIGRACION\p13468025.gdb\URBANO\IM_Manzana,SHAPE_Length,-1,-1;SHAPE_Area "SHAPE_Area" false true true 8 Double 0 0 ,First,#,D:\MIGRACION\p13468025.gdb\URBANO\IM_Manzana,SHAPE_Area,-1,-1" #</Process><Process Name="Calculate Field" ToolSource="c:\program files (x86)\arcgis\desktop10.3\ArcToolbox\Toolboxes\Data Management Tools.tbx\CalculateField" Date="20160419" Time="000129">CalculateField D:\MIGRACION\MIGRADA\p13468025_V5.gdb\URBANO\IM_UCU COD_CLASE Mid( [COD_DANE],6,1 ) VB #</Process><Process Name="Calculate Field (2)" ToolSource="c:\program files (x86)\arcgis\desktop10.3\ArcToolbox\Toolboxes\Data Management Tools.tbx\CalculateField" Date="20160419" Time="000130">CalculateField D:\MIGRACION\MIGRADA\p13468025_V5.gdb\URBANO\IM_UCU COD_SECC Left( [COD_DANE],20 ) VB #</Process><Process Name="Append (5)" ToolSource="c:\program files (x86)\arcgis\desktop10.3\ArcToolbox\Toolboxes\Data Management Tools.tbx\Append" Date="20160419" Time="000358">Append D:\MIGRACION\p13468025.gdb\URBANO\IM_Manzana D:\MIGRACION\MIGRADA\p13468025_V5.gdb\URBANO\IM_UCU NO_TEST "COD_DPTO "Codigo de departamento" true true false 2 Text 0 0 ,First,#,D:\MIGRACION\p13468025.gdb\URBANO\IM_Manzana,COD_DPTO,-1,-1;COD_MPIO "Codigo de municipio" true true false 5 Text 0 0 ,First,#,D:\MIGRACION\p13468025.gdb\URBANO\IM_Manzana,COD_MPIO,-1,-1;COD_CLASE "Codigo de clase" true true false 1 Text 0 0 ,First,#;COD_CPOB "Codigo de centro poblado" true true false 8 Text 0 0 ,First,#,D:\MIGRACION\p13468025.gdb\URBANO\IM_Manzana,COD_CPOB,-1,-1;COD_SECC "Código de sección" true true false 20 Text 0 0 ,First,#;COD_DANE "Codigo DANE" true true false 22 Text 0 0 ,First,#,D:\MIGRACION\p13468025.gdb\URBANO\IM_Manzana,COD_DANE,-1,-1;COD_AG "Codigo AG" true true false 6 Text 0 0 ,First,#,D:\MIGRACION\p13468025.gdb\URBANO\IM_Manzana,COD_AG,-1,-1;COD_LOC_COM "Codigo Localidad Comuna" true true false 2 Text 0 0 ,First,#;COD_CO "Código de área de coordinación operativa" true true false 3 Text 0 0 ,First,#;COD_AO "Codigo area operativa" true true false 6 Text 0 0 ,First,#;CNT_AO "Código concatenado área operativa" true true false 19 Text 0 0 ,First,#;COD_GEOCOD "Geocodigo manzana" true true false 50 Text 0 0 ,First,#,D:\MIGRACION\p13468025.gdb\URBANO\IM_Manzana,COD_GEOCOD,-1,-1;ID_INTEGR_MZ "ID de integracion" true true false 4 Long 0 0 ,First,#,D:\MIGRACION\p13468025.gdb\URBANO\IM_Manzana,ID_INTEGR_MZ,-1,-1;TIPO_CATASTRO "Tipo Catastro" true true false 2 Short 0 0 ,First,#,D:\MIGRACION\p13468025.gdb\URBANO\IM_Manzana,TIPO_CATASTRO,-1,-1;NUM_PRED_NAL "Número Predial Nacional" true true false 30 Text 0 0 ,First,#;COD_CATASTRO "Codigo Catastro" true true false 50 Text 0 0 ,First,#,D:\MIGRACION\p13468025.gdb\URBANO\IM_Manzana,COD_CATASTRO,-1,-1;ESTR_SOCIO_EC "Estrato socio economico" true true false 2 Short 0 0 ,First,#,D:\MIGRACION\p13468025.gdb\URBANO\IM_Manzana,ESTR_SOCIO_EC,-1,-1;ANO "Año vigencia DANE" true true false 2 Short 0 0 ,First,#,D:\MIGRACION\p13468025.gdb\URBANO\IM_Manzana,ANO,-1,-1;CID "Novedad Investigaciones DANE" true true false 2 Text 0 0 ,First,#,D:\MIGRACION\p13468025.gdb\URBANO\IM_Manzana,CID,-1,-1;CFE "Novedad Fuentes Externas" true true false 2 Text 0 0 ,First,#,D:\MIGRACION\p13468025.gdb\URBANO\IM_Manzana,CFE,-1,-1;RELAC_CARD "Relacion cardinalidad" true true false 2 Short 0 0 ,First,#,D:\MIGRACION\p13468025.gdb\URBANO\IM_Manzana,RELAC_CARD,-1,-1;CASO "Caso de correlatividad" true true false 2 Short 0 0 ,First,#,D:\MIGRACION\p13468025.gdb\URBANO\IM_Manzana,CASO,-1,-1;ENTIDAD "Entidad representada" true true false 2 Short 0 0 ,First,#,D:\MIGRACION\p13468025.gdb\URBANO\IM_Manzana,ENTIDAD,-1,-1;ID_CAMPO "Id Campo" true true false 10 Text 0 0 ,First,#,D:\MIGRACION\p13468025.gdb\URBANO\IM_Manzana,ID_CAMPO,-1,-1;VIV_TOTAL "Total Viviendas" true true false 2 Short 0 0 ,First,#;SHAPE_Length "SHAPE_Length" false true true 8 Double 0 0 ,First,#,D:\MIGRACION\p13468025.gdb\URBANO\IM_Manzana,SHAPE_Length,-1,-1;SHAPE_Area "SHAPE_Area" false true true 8 Double 0 0 ,First,#,D:\MIGRACION\p13468025.gdb\URBANO\IM_Manzana,SHAPE_Area,-1,-1" #</Process><Process Name="Calculate Field" ToolSource="c:\program files (x86)\arcgis\desktop10.3\ArcToolbox\Toolboxes\Data Management Tools.tbx\CalculateField" Date="20160419" Time="000359">CalculateField D:\MIGRACION\MIGRADA\p13468025_V5.gdb\URBANO\IM_UCU COD_CLASE Mid( [COD_DANE],6,1 ) VB #</Process><Process Name="Calculate Field (2)" ToolSource="c:\program files (x86)\arcgis\desktop10.3\ArcToolbox\Toolboxes\Data Management Tools.tbx\CalculateField" Date="20160419" Time="000400">CalculateField D:\MIGRACION\MIGRADA\p13468025_V5.gdb\URBANO\IM_UCU COD_SECC Left( [COD_DANE],20 ) VB #</Process><Process Name="Append (5)" ToolSource="c:\program files (x86)\arcgis\desktop10.3\ArcToolbox\Toolboxes\Data Management Tools.tbx\Append" Date="20160419" Time="003808">Append D:\MIGRACION\p13468025.gdb\URBANO\IM_Manzana D:\MIGRACION\MIGRADA\p13468025_V5.gdb\URBANO\IM_UCU NO_TEST "COD_DPTO "Codigo de departamento" true true false 2 Text 0 0 ,First,#,D:\MIGRACION\p13468025.gdb\URBANO\IM_Manzana,COD_DPTO,-1,-1;COD_MPIO "Codigo de municipio" true true false 5 Text 0 0 ,First,#,D:\MIGRACION\p13468025.gdb\URBANO\IM_Manzana,COD_MPIO,-1,-1;COD_CLASE "Codigo de clase" true true false 1 Text 0 0 ,First,#;COD_CPOB "Codigo de centro poblado" true true false 8 Text 0 0 ,First,#,D:\MIGRACION\p13468025.gdb\URBANO\IM_Manzana,COD_CPOB,-1,-1;COD_SECC "Código de sección" true true false 20 Text 0 0 ,First,#;COD_DANE "Codigo DANE" true true false 22 Text 0 0 ,First,#,D:\MIGRACION\p13468025.gdb\URBANO\IM_Manzana,COD_DANE,-1,-1;COD_AG "Codigo AG" true true false 6 Text 0 0 ,First,#,D:\MIGRACION\p13468025.gdb\URBANO\IM_Manzana,COD_AG,-1,-1;COD_LOC_COM "Codigo Localidad Comuna" true true false 2 Text 0 0 ,First,#;COD_CO "Código de área de coordinación operativa" true true false 3 Text 0 0 ,First,#;COD_AO "Codigo area operativa" true true false 6 Text 0 0 ,First,#;CNT_AO "Código concatenado área operativa" true true false 19 Text 0 0 ,First,#;COD_GEOCOD "Geocodigo manzana" true true false 50 Text 0 0 ,First,#,D:\MIGRACION\p13468025.gdb\URBANO\IM_Manzana,COD_GEOCOD,-1,-1;ID_INTEGR_MZ "ID de integracion" true true false 4 Long 0 0 ,First,#,D:\MIGRACION\p13468025.gdb\URBANO\IM_Manzana,ID_INTEGR_MZ,-1,-1;TIPO_CATASTRO "Tipo Catastro" true true false 2 Short 0 0 ,First,#,D:\MIGRACION\p13468025.gdb\URBANO\IM_Manzana,TIPO_CATASTRO,-1,-1;NUM_PRED_NAL "Número Predial Nacional" true true false 30 Text 0 0 ,First,#;COD_CATASTRO "Codigo Catastro" true true false 50 Text 0 0 ,First,#,D:\MIGRACION\p13468025.gdb\URBANO\IM_Manzana,COD_CATASTRO,-1,-1;ESTR_SOCIO_EC "Estrato socio economico" true true false 2 Short 0 0 ,First,#,D:\MIGRACION\p13468025.gdb\URBANO\IM_Manzana,ESTR_SOCIO_EC,-1,-1;ANO "Año vigencia DANE" true true false 2 Short 0 0 ,First,#,D:\MIGRACION\p13468025.gdb\URBANO\IM_Manzana,ANO,-1,-1;CID "Novedad Investigaciones DANE" true true false 2 Text 0 0 ,First,#,D:\MIGRACION\p13468025.gdb\URBANO\IM_Manzana,CID,-1,-1;CFE "Novedad Fuentes Externas" true true false 2 Text 0 0 ,First,#,D:\MIGRACION\p13468025.gdb\URBANO\IM_Manzana,CFE,-1,-1;RELAC_CARD "Relacion cardinalidad" true true false 2 Short 0 0 ,First,#,D:\MIGRACION\p13468025.gdb\URBANO\IM_Manzana,RELAC_CARD,-1,-1;CASO "Caso de correlatividad" true true false 2 Short 0 0 ,First,#,D:\MIGRACION\p13468025.gdb\URBANO\IM_Manzana,CASO,-1,-1;ENTIDAD "Entidad representada" true true false 2 Short 0 0 ,First,#,D:\MIGRACION\p13468025.gdb\URBANO\IM_Manzana,ENTIDAD,-1,-1;ID_CAMPO "Id Campo" true true false 10 Text 0 0 ,First,#,D:\MIGRACION\p13468025.gdb\URBANO\IM_Manzana,ID_CAMPO,-1,-1;VIV_TOTAL "Total Viviendas" true true false 2 Short 0 0 ,First,#;SHAPE_Length "SHAPE_Length" false true true 8 Double 0 0 ,First,#,D:\MIGRACION\p13468025.gdb\URBANO\IM_Manzana,SHAPE_Length,-1,-1;SHAPE_Area "SHAPE_Area" false true true 8 Double 0 0 ,First,#,D:\MIGRACION\p13468025.gdb\URBANO\IM_Manzana,SHAPE_Area,-1,-1" #</Process><Process Name="Calculate Field" ToolSource="c:\program files (x86)\arcgis\desktop10.3\ArcToolbox\Toolboxes\Data Management Tools.tbx\CalculateField" Date="20160419" Time="003808">CalculateField D:\MIGRACION\MIGRADA\p13468025_V5.gdb\URBANO\IM_UCU COD_CLASE Mid( [COD_DANE],6,1 ) VB #</Process><Process Name="Calculate Field (2)" ToolSource="c:\program files (x86)\arcgis\desktop10.3\ArcToolbox\Toolboxes\Data Management Tools.tbx\CalculateField" Date="20160419" Time="003808">CalculateField D:\MIGRACION\MIGRADA\p13468025_V5.gdb\URBANO\IM_UCU COD_SECC Left( [COD_DANE],20 ) VB #</Process><Process Name="Append (5)" ToolSource="c:\program files (x86)\arcgis\desktop10.3\ArcToolbox\Toolboxes\Data Management Tools.tbx\Append" Date="20160419" Time="003927">Append D:\MIGRACION\p13468025.gdb\URBANO\IM_Manzana D:\MIGRACION\MIGRADA\p13468025_V5.gdb\URBANO\IM_UCU NO_TEST "COD_DPTO "Codigo de departamento" true true false 2 Text 0 0 ,First,#,D:\MIGRACION\p13468025.gdb\URBANO\IM_Manzana,COD_DPTO,-1,-1;COD_MPIO "Codigo de municipio" true true false 5 Text 0 0 ,First,#,D:\MIGRACION\p13468025.gdb\URBANO\IM_Manzana,COD_MPIO,-1,-1;COD_CLASE "Codigo de clase" true true false 1 Text 0 0 ,First,#;COD_CPOB "Codigo de centro poblado" true true false 8 Text 0 0 ,First,#,D:\MIGRACION\p13468025.gdb\URBANO\IM_Manzana,COD_CPOB,-1,-1;COD_SECC "Código de sección" true true false 20 Text 0 0 ,First,#;COD_DANE "Codigo DANE" true true false 22 Text 0 0 ,First,#,D:\MIGRACION\p13468025.gdb\URBANO\IM_Manzana,COD_DANE,-1,-1;COD_AG "Codigo AG" true true false 6 Text 0 0 ,First,#,D:\MIGRACION\p13468025.gdb\URBANO\IM_Manzana,COD_AG,-1,-1;COD_LOC_COM "Codigo Localidad Comuna" true true false 2 Text 0 0 ,First,#;COD_CO "Código de área de coordinación operativa" true true false 3 Text 0 0 ,First,#;COD_AO "Codigo area operativa" true true false 6 Text 0 0 ,First,#;CNT_AO "Código concatenado área operativa" true true false 19 Text 0 0 ,First,#;COD_GEOCOD "Geocodigo manzana" true true false 50 Text 0 0 ,First,#,D:\MIGRACION\p13468025.gdb\URBANO\IM_Manzana,COD_GEOCOD,-1,-1;ID_INTEGR_MZ "ID de integracion" true true false 4 Long 0 0 ,First,#,D:\MIGRACION\p13468025.gdb\URBANO\IM_Manzana,ID_INTEGR_MZ,-1,-1;TIPO_CATASTRO "Tipo Catastro" true true false 2 Short 0 0 ,First,#,D:\MIGRACION\p13468025.gdb\URBANO\IM_Manzana,TIPO_CATASTRO,-1,-1;NUM_PRED_NAL "Número Predial Nacional" true true false 30 Text 0 0 ,First,#;COD_CATASTRO "Codigo Catastro" true true false 50 Text 0 0 ,First,#,D:\MIGRACION\p13468025.gdb\URBANO\IM_Manzana,COD_CATASTRO,-1,-1;ESTR_SOCIO_EC "Estrato socio economico" true true false 2 Short 0 0 ,First,#,D:\MIGRACION\p13468025.gdb\URBANO\IM_Manzana,ESTR_SOCIO_EC,-1,-1;ANO "Año vigencia DANE" true true false 2 Short 0 0 ,First,#,D:\MIGRACION\p13468025.gdb\URBANO\IM_Manzana,ANO,-1,-1;CID "Novedad Investigaciones DANE" true true false 2 Text 0 0 ,First,#,D:\MIGRACION\p13468025.gdb\URBANO\IM_Manzana,CID,-1,-1;CFE "Novedad Fuentes Externas" true true false 2 Text 0 0 ,First,#,D:\MIGRACION\p13468025.gdb\URBANO\IM_Manzana,CFE,-1,-1;RELAC_CARD "Relacion cardinalidad" true true false 2 Short 0 0 ,First,#,D:\MIGRACION\p13468025.gdb\URBANO\IM_Manzana,RELAC_CARD,-1,-1;CASO "Caso de correlatividad" true true false 2 Short 0 0 ,First,#,D:\MIGRACION\p13468025.gdb\URBANO\IM_Manzana,CASO,-1,-1;ENTIDAD "Entidad representada" true true false 2 Short 0 0 ,First,#,D:\MIGRACION\p13468025.gdb\URBANO\IM_Manzana,ENTIDAD,-1,-1;ID_CAMPO "Id Campo" true true false 10 Text 0 0 ,First,#,D:\MIGRACION\p13468025.gdb\URBANO\IM_Manzana,ID_CAMPO,-1,-1;VIV_TOTAL "Total Viviendas" true true false 2 Short 0 0 ,First,#;SHAPE_Length "SHAPE_Length" false true true 8 Double 0 0 ,First,#,D:\MIGRACION\p13468025.gdb\URBANO\IM_Manzana,SHAPE_Length,-1,-1;SHAPE_Area "SHAPE_Area" false true true 8 Double 0 0 ,First,#,D:\MIGRACION\p13468025.gdb\URBANO\IM_Manzana,SHAPE_Area,-1,-1" #</Process><Process Name="Calculate Field" ToolSource="c:\program files (x86)\arcgis\desktop10.3\ArcToolbox\Toolboxes\Data Management Tools.tbx\CalculateField" Date="20160419" Time="003927">CalculateField D:\MIGRACION\MIGRADA\p13468025_V5.gdb\URBANO\IM_UCU COD_CLASE Mid( [COD_DANE],6,1 ) VB #</Process><Process Name="Calculate Field (2)" ToolSource="c:\program files (x86)\arcgis\desktop10.3\ArcToolbox\Toolboxes\Data Management Tools.tbx\CalculateField" Date="20160419" Time="003927">CalculateField D:\MIGRACION\MIGRADA\p13468025_V5.gdb\URBANO\IM_UCU COD_SECC Left( [COD_DANE],20 ) VB #</Process><Process Name="Append (5)" ToolSource="c:\program files (x86)\arcgis\desktop10.3\ArcToolbox\Toolboxes\Data Management Tools.tbx\Append" Date="20160419" Time="004148">Append D:\MIGRACION\p13468025.gdb\URBANO\IM_Manzana D:\MIGRACION\MIGRADA\p13468025_V5.gdb\URBANO\IM_UCU NO_TEST "COD_DPTO "Codigo de departamento" true true false 2 Text 0 0 ,First,#,D:\MIGRACION\p13468025.gdb\URBANO\IM_Manzana,COD_DPTO,-1,-1;COD_MPIO "Codigo de municipio" true true false 5 Text 0 0 ,First,#,D:\MIGRACION\p13468025.gdb\URBANO\IM_Manzana,COD_MPIO,-1,-1;COD_CLASE "Codigo de clase" true true false 1 Text 0 0 ,First,#;COD_CPOB "Codigo de centro poblado" true true false 8 Text 0 0 ,First,#,D:\MIGRACION\p13468025.gdb\URBANO\IM_Manzana,COD_CPOB,-1,-1;COD_SECC "Código de sección" true true false 20 Text 0 0 ,First,#;COD_DANE "Codigo DANE" true true false 22 Text 0 0 ,First,#,D:\MIGRACION\p13468025.gdb\URBANO\IM_Manzana,COD_DANE,-1,-1;COD_AG "Codigo AG" true true false 6 Text 0 0 ,First,#,D:\MIGRACION\p13468025.gdb\URBANO\IM_Manzana,COD_AG,-1,-1;COD_LOC_COM "Codigo Localidad Comuna" true true false 2 Text 0 0 ,First,#;COD_CO "Código de área de coordinación operativa" true true false 3 Text 0 0 ,First,#;COD_AO "Codigo area operativa" true true false 6 Text 0 0 ,First,#;CNT_AO "Código concatenado área operativa" true true false 19 Text 0 0 ,First,#;COD_GEOCOD "Geocodigo manzana" true true false 50 Text 0 0 ,First,#,D:\MIGRACION\p13468025.gdb\URBANO\IM_Manzana,COD_GEOCOD,-1,-1;ID_INTEGR_MZ "ID de integracion" true true false 4 Long 0 0 ,First,#,D:\MIGRACION\p13468025.gdb\URBANO\IM_Manzana,ID_INTEGR_MZ,-1,-1;TIPO_CATASTRO "Tipo Catastro" true true false 2 Short 0 0 ,First,#,D:\MIGRACION\p13468025.gdb\URBANO\IM_Manzana,TIPO_CATASTRO,-1,-1;NUM_PRED_NAL "Número Predial Nacional" true true false 30 Text 0 0 ,First,#;COD_CATASTRO "Codigo Catastro" true true false 50 Text 0 0 ,First,#,D:\MIGRACION\p13468025.gdb\URBANO\IM_Manzana,COD_CATASTRO,-1,-1;ESTR_SOCIO_EC "Estrato socio economico" true true false 2 Short 0 0 ,First,#,D:\MIGRACION\p13468025.gdb\URBANO\IM_Manzana,ESTR_SOCIO_EC,-1,-1;ANO "Año vigencia DANE" true true false 2 Short 0 0 ,First,#,D:\MIGRACION\p13468025.gdb\URBANO\IM_Manzana,ANO,-1,-1;CID "Novedad Investigaciones DANE" true true false 2 Text 0 0 ,First,#,D:\MIGRACION\p13468025.gdb\URBANO\IM_Manzana,CID,-1,-1;CFE "Novedad Fuentes Externas" true true false 2 Text 0 0 ,First,#,D:\MIGRACION\p13468025.gdb\URBANO\IM_Manzana,CFE,-1,-1;RELAC_CARD "Relacion cardinalidad" true true false 2 Short 0 0 ,First,#,D:\MIGRACION\p13468025.gdb\URBANO\IM_Manzana,RELAC_CARD,-1,-1;CASO "Caso de correlatividad" true true false 2 Short 0 0 ,First,#,D:\MIGRACION\p13468025.gdb\URBANO\IM_Manzana,CASO,-1,-1;ENTIDAD "Entidad representada" true true false 2 Short 0 0 ,First,#,D:\MIGRACION\p13468025.gdb\URBANO\IM_Manzana,ENTIDAD,-1,-1;ID_CAMPO "Id Campo" true true false 10 Text 0 0 ,First,#,D:\MIGRACION\p13468025.gdb\URBANO\IM_Manzana,ID_CAMPO,-1,-1;VIV_TOTAL "Total Viviendas" true true false 2 Short 0 0 ,First,#;SHAPE_Length "SHAPE_Length" false true true 8 Double 0 0 ,First,#,D:\MIGRACION\p13468025.gdb\URBANO\IM_Manzana,SHAPE_Length,-1,-1;SHAPE_Area "SHAPE_Area" false true true 8 Double 0 0 ,First,#,D:\MIGRACION\p13468025.gdb\URBANO\IM_Manzana,SHAPE_Area,-1,-1" #</Process><Process Name="Calculate Field" ToolSource="c:\program files (x86)\arcgis\desktop10.3\ArcToolbox\Toolboxes\Data Management Tools.tbx\CalculateField" Date="20160419" Time="004148">CalculateField D:\MIGRACION\MIGRADA\p13468025_V5.gdb\URBANO\IM_UCU COD_CLASE Mid( [COD_DANE],6,1 ) VB #</Process><Process Name="Calculate Field (2)" ToolSource="c:\program files (x86)\arcgis\desktop10.3\ArcToolbox\Toolboxes\Data Management Tools.tbx\CalculateField" Date="20160419" Time="004148">CalculateField D:\MIGRACION\MIGRADA\p13468025_V5.gdb\URBANO\IM_UCU COD_SECC Left( [COD_DANE],20 ) VB #</Process><Process Name="Append (5)" ToolSource="c:\program files (x86)\arcgis\desktop10.3\ArcToolbox\Toolboxes\Data Management Tools.tbx\Append" Date="20160419" Time="004412">Append D:\MIGRACION\p13468025.gdb\URBANO\IM_Manzana D:\MIGRACION\MIGRADA\p13468025_V5.gdb\URBANO\IM_UCU NO_TEST "COD_DPTO "Codigo de departamento" true true false 2 Text 0 0 ,First,#,D:\MIGRACION\p13468025.gdb\URBANO\IM_Manzana,COD_DPTO,-1,-1;COD_MPIO "Codigo de municipio" true true false 5 Text 0 0 ,First,#,D:\MIGRACION\p13468025.gdb\URBANO\IM_Manzana,COD_MPIO,-1,-1;COD_CLASE "Codigo de clase" true true false 1 Text 0 0 ,First,#;COD_CPOB "Codigo de centro poblado" true true false 8 Text 0 0 ,First,#,D:\MIGRACION\p13468025.gdb\URBANO\IM_Manzana,COD_CPOB,-1,-1;COD_SECC "Código de sección" true true false 20 Text 0 0 ,First,#;COD_DANE "Codigo DANE" true true false 22 Text 0 0 ,First,#,D:\MIGRACION\p13468025.gdb\URBANO\IM_Manzana,COD_DANE,-1,-1;COD_AG "Codigo AG" true true false 6 Text 0 0 ,First,#,D:\MIGRACION\p13468025.gdb\URBANO\IM_Manzana,COD_AG,-1,-1;COD_LOC_COM "Codigo Localidad Comuna" true true false 2 Text 0 0 ,First,#;COD_CO "Código de área de coordinación operativa" true true false 3 Text 0 0 ,First,#;COD_AO "Codigo area operativa" true true false 6 Text 0 0 ,First,#;CNT_AO "Código concatenado área operativa" true true false 19 Text 0 0 ,First,#;COD_GEOCOD "Geocodigo manzana" true true false 50 Text 0 0 ,First,#,D:\MIGRACION\p13468025.gdb\URBANO\IM_Manzana,COD_GEOCOD,-1,-1;ID_INTEGR_MZ "ID de integracion" true true false 4 Long 0 0 ,First,#,D:\MIGRACION\p13468025.gdb\URBANO\IM_Manzana,ID_INTEGR_MZ,-1,-1;TIPO_CATASTRO "Tipo Catastro" true true false 2 Short 0 0 ,First,#,D:\MIGRACION\p13468025.gdb\URBANO\IM_Manzana,TIPO_CATASTRO,-1,-1;NUM_PRED_NAL "Número Predial Nacional" true true false 30 Text 0 0 ,First,#;COD_CATASTRO "Codigo Catastro" true true false 50 Text 0 0 ,First,#,D:\MIGRACION\p13468025.gdb\URBANO\IM_Manzana,COD_CATASTRO,-1,-1;ESTR_SOCIO_EC "Estrato socio economico" true true false 2 Short 0 0 ,First,#,D:\MIGRACION\p13468025.gdb\URBANO\IM_Manzana,ESTR_SOCIO_EC,-1,-1;ANO "Año vigencia DANE" true true false 2 Short 0 0 ,First,#,D:\MIGRACION\p13468025.gdb\URBANO\IM_Manzana,ANO,-1,-1;CID "Novedad Investigaciones DANE" true true false 2 Text 0 0 ,First,#,D:\MIGRACION\p13468025.gdb\URBANO\IM_Manzana,CID,-1,-1;CFE "Novedad Fuentes Externas" true true false 2 Text 0 0 ,First,#,D:\MIGRACION\p13468025.gdb\URBANO\IM_Manzana,CFE,-1,-1;RELAC_CARD "Relacion cardinalidad" true true false 2 Short 0 0 ,First,#,D:\MIGRACION\p13468025.gdb\URBANO\IM_Manzana,RELAC_CARD,-1,-1;CASO "Caso de correlatividad" true true false 2 Short 0 0 ,First,#,D:\MIGRACION\p13468025.gdb\URBANO\IM_Manzana,CASO,-1,-1;ENTIDAD "Entidad representada" true true false 2 Short 0 0 ,First,#,D:\MIGRACION\p13468025.gdb\URBANO\IM_Manzana,ENTIDAD,-1,-1;ID_CAMPO "Id Campo" true true false 10 Text 0 0 ,First,#,D:\MIGRACION\p13468025.gdb\URBANO\IM_Manzana,ID_CAMPO,-1,-1;VIV_TOTAL "Total Viviendas" true true false 2 Short 0 0 ,First,#;SHAPE_Length "SHAPE_Length" false true true 8 Double 0 0 ,First,#,D:\MIGRACION\p13468025.gdb\URBANO\IM_Manzana,SHAPE_Length,-1,-1;SHAPE_Area "SHAPE_Area" false true true 8 Double 0 0 ,First,#,D:\MIGRACION\p13468025.gdb\URBANO\IM_Manzana,SHAPE_Area,-1,-1" #</Process><Process Name="Calculate Field" ToolSource="c:\program files (x86)\arcgis\desktop10.3\ArcToolbox\Toolboxes\Data Management Tools.tbx\CalculateField" Date="20160419" Time="004412">CalculateField D:\MIGRACION\MIGRADA\p13468025_V5.gdb\URBANO\IM_UCU COD_CLASE Mid( [COD_DANE],6,1 ) VB #</Process><Process Name="Calculate Field (2)" ToolSource="c:\program files (x86)\arcgis\desktop10.3\ArcToolbox\Toolboxes\Data Management Tools.tbx\CalculateField" Date="20160419" Time="004412">CalculateField D:\MIGRACION\MIGRADA\p13468025_V5.gdb\URBANO\IM_UCU COD_SECC Left( [COD_DANE],20 ) VB #</Process><Process Name="Append (5)" ToolSource="c:\program files (x86)\arcgis\desktop10.3\ArcToolbox\Toolboxes\Data Management Tools.tbx\Append" Date="20160419" Time="004608">Append D:\MIGRACION\p13468025.gdb\URBANO\IM_Manzana D:\MIGRACION\MIGRADA\p13468025_V5.gdb\URBANO\IM_UCU NO_TEST "COD_DPTO "Codigo de departamento" true true false 2 Text 0 0 ,First,#,D:\MIGRACION\p13468025.gdb\URBANO\IM_Manzana,COD_DPTO,-1,-1;COD_MPIO "Codigo de municipio" true true false 5 Text 0 0 ,First,#,D:\MIGRACION\p13468025.gdb\URBANO\IM_Manzana,COD_MPIO,-1,-1;COD_CLASE "Codigo de clase" true true false 1 Text 0 0 ,First,#;COD_CPOB "Codigo de centro poblado" true true false 8 Text 0 0 ,First,#,D:\MIGRACION\p13468025.gdb\URBANO\IM_Manzana,COD_CPOB,-1,-1;COD_SECC "Código de sección" true true false 20 Text 0 0 ,First,#;COD_DANE "Codigo DANE" true true false 22 Text 0 0 ,First,#,D:\MIGRACION\p13468025.gdb\URBANO\IM_Manzana,COD_DANE,-1,-1;COD_AG "Codigo AG" true true false 6 Text 0 0 ,First,#,D:\MIGRACION\p13468025.gdb\URBANO\IM_Manzana,COD_AG,-1,-1;COD_LOC_COM "Codigo Localidad Comuna" true true false 2 Text 0 0 ,First,#;COD_CO "Código de área de coordinación operativa" true true false 3 Text 0 0 ,First,#;COD_AO "Codigo area operativa" true true false 6 Text 0 0 ,First,#;CNT_AO "Código concatenado área operativa" true true false 19 Text 0 0 ,First,#;COD_GEOCOD "Geocodigo manzana" true true false 50 Text 0 0 ,First,#,D:\MIGRACION\p13468025.gdb\URBANO\IM_Manzana,COD_GEOCOD,-1,-1;ID_INTEGR_MZ "ID de integracion" true true false 4 Long 0 0 ,First,#,D:\MIGRACION\p13468025.gdb\URBANO\IM_Manzana,ID_INTEGR_MZ,-1,-1;TIPO_CATASTRO "Tipo Catastro" true true false 2 Short 0 0 ,First,#,D:\MIGRACION\p13468025.gdb\URBANO\IM_Manzana,TIPO_CATASTRO,-1,-1;NUM_PRED_NAL "Número Predial Nacional" true true false 30 Text 0 0 ,First,#;COD_CATASTRO "Codigo Catastro" true true false 50 Text 0 0 ,First,#,D:\MIGRACION\p13468025.gdb\URBANO\IM_Manzana,COD_CATASTRO,-1,-1;ESTR_SOCIO_EC "Estrato socio economico" true true false 2 Short 0 0 ,First,#,D:\MIGRACION\p13468025.gdb\URBANO\IM_Manzana,ESTR_SOCIO_EC,-1,-1;ANO "Año vigencia DANE" true true false 2 Short 0 0 ,First,#,D:\MIGRACION\p13468025.gdb\URBANO\IM_Manzana,ANO,-1,-1;CID "Novedad Investigaciones DANE" true true false 2 Text 0 0 ,First,#,D:\MIGRACION\p13468025.gdb\URBANO\IM_Manzana,CID,-1,-1;CFE "Novedad Fuentes Externas" true true false 2 Text 0 0 ,First,#,D:\MIGRACION\p13468025.gdb\URBANO\IM_Manzana,CFE,-1,-1;RELAC_CARD "Relacion cardinalidad" true true false 2 Short 0 0 ,First,#,D:\MIGRACION\p13468025.gdb\URBANO\IM_Manzana,RELAC_CARD,-1,-1;CASO "Caso de correlatividad" true true false 2 Short 0 0 ,First,#,D:\MIGRACION\p13468025.gdb\URBANO\IM_Manzana,CASO,-1,-1;ENTIDAD "Entidad representada" true true false 2 Short 0 0 ,First,#,D:\MIGRACION\p13468025.gdb\URBANO\IM_Manzana,ENTIDAD,-1,-1;ID_CAMPO "Id Campo" true true false 10 Text 0 0 ,First,#,D:\MIGRACION\p13468025.gdb\URBANO\IM_Manzana,ID_CAMPO,-1,-1;VIV_TOTAL "Total Viviendas" true true false 2 Short 0 0 ,First,#;SHAPE_Length "SHAPE_Length" false true true 8 Double 0 0 ,First,#,D:\MIGRACION\p13468025.gdb\URBANO\IM_Manzana,SHAPE_Length,-1,-1;SHAPE_Area "SHAPE_Area" false true true 8 Double 0 0 ,First,#,D:\MIGRACION\p13468025.gdb\URBANO\IM_Manzana,SHAPE_Area,-1,-1" #</Process><Process Name="Calculate Field" ToolSource="c:\program files (x86)\arcgis\desktop10.3\ArcToolbox\Toolboxes\Data Management Tools.tbx\CalculateField" Date="20160419" Time="004608">CalculateField D:\MIGRACION\MIGRADA\p13468025_V5.gdb\URBANO\IM_UCU COD_CLASE Mid( [COD_DANE],6,1 ) VB #</Process><Process Name="Calculate Field (2)" ToolSource="c:\program files (x86)\arcgis\desktop10.3\ArcToolbox\Toolboxes\Data Management Tools.tbx\CalculateField" Date="20160419" Time="004608">CalculateField D:\MIGRACION\MIGRADA\p13468025_V5.gdb\URBANO\IM_UCU COD_SECC Left( [COD_DANE],20 ) VB #</Process><Process Name="Append (5)" ToolSource="c:\program files (x86)\arcgis\desktop10.3\ArcToolbox\Toolboxes\Data Management Tools.tbx\Append" Date="20160419" Time="004857">Append D:\MIGRACION\p13468025.gdb\URBANO\IM_Manzana D:\MIGRACION\MIGRADA\p13468025_V5.gdb\URBANO\IM_UCU NO_TEST "COD_DPTO "Codigo de departamento" true true false 2 Text 0 0 ,First,#,D:\MIGRACION\p13468025.gdb\URBANO\IM_Manzana,COD_DPTO,-1,-1;COD_MPIO "Codigo de municipio" true true false 5 Text 0 0 ,First,#,D:\MIGRACION\p13468025.gdb\URBANO\IM_Manzana,COD_MPIO,-1,-1;COD_CLASE "Codigo de clase" true true false 1 Text 0 0 ,First,#;COD_CPOB "Codigo de centro poblado" true true false 8 Text 0 0 ,First,#,D:\MIGRACION\p13468025.gdb\URBANO\IM_Manzana,COD_CPOB,-1,-1;COD_SECC "Código de sección" true true false 20 Text 0 0 ,First,#;COD_DANE "Codigo DANE" true true false 22 Text 0 0 ,First,#,D:\MIGRACION\p13468025.gdb\URBANO\IM_Manzana,COD_DANE,-1,-1;COD_AG "Codigo AG" true true false 6 Text 0 0 ,First,#,D:\MIGRACION\p13468025.gdb\URBANO\IM_Manzana,COD_AG,-1,-1;COD_LOC_COM "Codigo Localidad Comuna" true true false 2 Text 0 0 ,First,#;COD_CO "Código de área de coordinación operativa" true true false 3 Text 0 0 ,First,#;COD_AO "Codigo area operativa" true true false 6 Text 0 0 ,First,#;CNT_AO "Código concatenado área operativa" true true false 19 Text 0 0 ,First,#;COD_GEOCOD "Geocodigo manzana" true true false 50 Text 0 0 ,First,#,D:\MIGRACION\p13468025.gdb\URBANO\IM_Manzana,COD_GEOCOD,-1,-1;ID_INTEGR_MZ "ID de integracion" true true false 4 Long 0 0 ,First,#,D:\MIGRACION\p13468025.gdb\URBANO\IM_Manzana,ID_INTEGR_MZ,-1,-1;TIPO_CATASTRO "Tipo Catastro" true true false 2 Short 0 0 ,First,#,D:\MIGRACION\p13468025.gdb\URBANO\IM_Manzana,TIPO_CATASTRO,-1,-1;NUM_PRED_NAL "Número Predial Nacional" true true false 30 Text 0 0 ,First,#;COD_CATASTRO "Codigo Catastro" true true false 50 Text 0 0 ,First,#,D:\MIGRACION\p13468025.gdb\URBANO\IM_Manzana,COD_CATASTRO,-1,-1;ESTR_SOCIO_EC "Estrato socio economico" true true false 2 Short 0 0 ,First,#,D:\MIGRACION\p13468025.gdb\URBANO\IM_Manzana,ESTR_SOCIO_EC,-1,-1;ANO "Año vigencia DANE" true true false 2 Short 0 0 ,First,#,D:\MIGRACION\p13468025.gdb\URBANO\IM_Manzana,ANO,-1,-1;CID "Novedad Investigaciones DANE" true true false 2 Text 0 0 ,First,#,D:\MIGRACION\p13468025.gdb\URBANO\IM_Manzana,CID,-1,-1;CFE "Novedad Fuentes Externas" true true false 2 Text 0 0 ,First,#,D:\MIGRACION\p13468025.gdb\URBANO\IM_Manzana,CFE,-1,-1;RELAC_CARD "Relacion cardinalidad" true true false 2 Short 0 0 ,First,#,D:\MIGRACION\p13468025.gdb\URBANO\IM_Manzana,RELAC_CARD,-1,-1;CASO "Caso de correlatividad" true true false 2 Short 0 0 ,First,#,D:\MIGRACION\p13468025.gdb\URBANO\IM_Manzana,CASO,-1,-1;ENTIDAD "Entidad representada" true true false 2 Short 0 0 ,First,#,D:\MIGRACION\p13468025.gdb\URBANO\IM_Manzana,ENTIDAD,-1,-1;ID_CAMPO "Id Campo" true true false 10 Text 0 0 ,First,#,D:\MIGRACION\p13468025.gdb\URBANO\IM_Manzana,ID_CAMPO,-1,-1;VIV_TOTAL "Total Viviendas" true true false 2 Short 0 0 ,First,#;SHAPE_Length "SHAPE_Length" false true true 8 Double 0 0 ,First,#,D:\MIGRACION\p13468025.gdb\URBANO\IM_Manzana,SHAPE_Length,-1,-1;SHAPE_Area "SHAPE_Area" false true true 8 Double 0 0 ,First,#,D:\MIGRACION\p13468025.gdb\URBANO\IM_Manzana,SHAPE_Area,-1,-1" #</Process><Process Name="Calculate Field" ToolSource="c:\program files (x86)\arcgis\desktop10.3\ArcToolbox\Toolboxes\Data Management Tools.tbx\CalculateField" Date="20160419" Time="004857">CalculateField D:\MIGRACION\MIGRADA\p13468025_V5.gdb\URBANO\IM_UCU COD_CLASE Mid( [COD_DANE],6,1 ) VB #</Process><Process Name="Calculate Field (2)" ToolSource="c:\program files (x86)\arcgis\desktop10.3\ArcToolbox\Toolboxes\Data Management Tools.tbx\CalculateField" Date="20160419" Time="004858">CalculateField D:\MIGRACION\MIGRADA\p13468025_V5.gdb\URBANO\IM_UCU COD_SECC Left( [COD_DANE],20 ) VB #</Process><Process Name="Append (5)" ToolSource="c:\program files (x86)\arcgis\desktop10.2\ArcToolbox\Toolboxes\Data Management Tools.tbx\Append" Date="20160420" Time="085948">Append D:\MIGRACION\p52411000.gdb\URBANO\IM_Manzana D:\MIGRACION\MIGRADA\pbase_V5.gdb\URBANO\IM_UCU NO_TEST "COD_DPTO "Codigo de departamento" true true false 2 Text 0 0 ,First,#,D:\MIGRACION\p52411000.gdb\URBANO\IM_Manzana,COD_DPTO,-1,-1;COD_MPIO "Codigo de municipio" true true false 5 Text 0 0 ,First,#,D:\MIGRACION\p52411000.gdb\URBANO\IM_Manzana,COD_MPIO,-1,-1;COD_CLASE "Codigo de clase" true true false 1 Text 0 0 ,First,#;COD_CPOB "Codigo de centro poblado" true true false 8 Text 0 0 ,First,#,D:\MIGRACION\p52411000.gdb\URBANO\IM_Manzana,COD_CPOB,-1,-1;COD_SECC "Código de sección" true true false 20 Text 0 0 ,First,#;COD_DANE "Codigo DANE" true true false 22 Text 0 0 ,First,#,D:\MIGRACION\p52411000.gdb\URBANO\IM_Manzana,COD_DANE,-1,-1;COD_AG "Codigo AG" true true false 6 Text 0 0 ,First,#,D:\MIGRACION\p52411000.gdb\URBANO\IM_Manzana,COD_AG,-1,-1;COD_LOC_COM "Codigo Localidad Comuna" true true false 2 Text 0 0 ,First,#;COD_CO "Código de área de coordinación operativa" true true false 3 Text 0 0 ,First,#;COD_AO "Codigo area operativa" true true false 6 Text 0 0 ,First,#;CNT_AO "Código concatenado área operativa" true true false 19 Text 0 0 ,First,#;COD_GEOCOD "Geocodigo manzana" true true false 50 Text 0 0 ,First,#,D:\MIGRACION\p52411000.gdb\URBANO\IM_Manzana,COD_GEOCOD,-1,-1;ID_INTEGR_MZ "ID de integracion" true true false 4 Long 0 0 ,First,#,D:\MIGRACION\p52411000.gdb\URBANO\IM_Manzana,ID_INTEGR_MZ,-1,-1;TIPO_CATASTRO "Tipo Catastro" true true false 2 Short 0 0 ,First,#,D:\MIGRACION\p52411000.gdb\URBANO\IM_Manzana,TIPO_CATASTRO,-1,-1;NUM_PRED_NAL "Número Predial Nacional" true true false 30 Text 0 0 ,First,#;COD_CATASTRO "Codigo Catastro" true true false 50 Text 0 0 ,First,#,D:\MIGRACION\p52411000.gdb\URBANO\IM_Manzana,COD_CATASTRO,-1,-1;ESTR_SOCIO_EC "Estrato socio economico" true true false 2 Short 0 0 ,First,#,D:\MIGRACION\p52411000.gdb\URBANO\IM_Manzana,ESTR_SOCIO_EC,-1,-1;ANO "Año vigencia DANE" true true false 2 Short 0 0 ,First,#,D:\MIGRACION\p52411000.gdb\URBANO\IM_Manzana,ANO,-1,-1;CID "Novedad Investigaciones DANE" true true false 2 Text 0 0 ,First,#,D:\MIGRACION\p52411000.gdb\URBANO\IM_Manzana,CID,-1,-1;CFE "Novedad Fuentes Externas" true true false 2 Text 0 0 ,First,#,D:\MIGRACION\p52411000.gdb\URBANO\IM_Manzana,CFE,-1,-1;RELAC_CARD "Relacion cardinalidad" true true false 2 Short 0 0 ,First,#,D:\MIGRACION\p52411000.gdb\URBANO\IM_Manzana,RELAC_CARD,-1,-1;CASO "Caso de correlatividad" true true false 2 Short 0 0 ,First,#,D:\MIGRACION\p52411000.gdb\URBANO\IM_Manzana,CASO,-1,-1;ENTIDAD "Entidad representada" true true false 2 Short 0 0 ,First,#,D:\MIGRACION\p52411000.gdb\URBANO\IM_Manzana,ENTIDAD,-1,-1;ID_CAMPO "Id Campo" true true false 10 Text 0 0 ,First,#,D:\MIGRACION\p52411000.gdb\URBANO\IM_Manzana,ID_CAMPO,-1,-1;VIV_TOTAL "Total Viviendas" true true false 2 Short 0 0 ,First,#;SHAPE_Length "SHAPE_Length" false true true 8 Double 0 0 ,First,#,D:\MIGRACION\p52411000.gdb\URBANO\IM_Manzana,SHAPE_Length,-1,-1;SHAPE_Area "SHAPE_Area" false true true 8 Double 0 0 ,First,#,D:\MIGRACION\p52411000.gdb\URBANO\IM_Manzana,SHAPE_Area,-1,-1" #</Process><Process Name="Calculate Field" ToolSource="c:\program files (x86)\arcgis\desktop10.2\ArcToolbox\Toolboxes\Data Management Tools.tbx\CalculateField" Date="20160420" Time="085949">CalculateField D:\MIGRACION\MIGRADA\pbase_V5.gdb\URBANO\IM_UCU COD_CLASE Mid( [COD_DANE],6,1 ) VB #</Process><Process Name="Calculate Field (2)" ToolSource="c:\program files (x86)\arcgis\desktop10.2\ArcToolbox\Toolboxes\Data Management Tools.tbx\CalculateField" Date="20160420" Time="085950">CalculateField D:\MIGRACION\MIGRADA\pbase_V5.gdb\URBANO\IM_UCU COD_SECC Left( [COD_DANE],20 ) VB #</Process><Process Name="Append (7)" ToolSource="c:\program files (x86)\arcgis\desktop10.2\ArcToolbox\Toolboxes\Data Management Tools.tbx\Append" Date="20161212" Time="121102">Append D:\BACKUP\Consolidado_13_v02.gdb\URBANO\IM_UCU D:\MIGRACION\MIGRADA\Consolidado_13_v02_V5.gdb\URBANO\IM_UCU NO_TEST "COD_DPTO "Codigo de departamento" true true false 2 Text 0 0 ,First,#,D:\BACKUP\Consolidado_13_v02.gdb\URBANO\IM_UCU,COD_DPTO,-1,-1;COD_MPIO "Codigo de municipio" true true false 5 Text 0 0 ,First,#,D:\BACKUP\Consolidado_13_v02.gdb\URBANO\IM_UCU,COD_MPIO,-1,-1;COD_CLASE "Codigo de clase" true true false 1 Text 0 0 ,First,#,D:\BACKUP\Consolidado_13_v02.gdb\URBANO\IM_UCU,COD_CLASE,-1,-1;COD_CPOB "Codigo de centro poblado" true true false 8 Text 0 0 ,First,#,D:\BACKUP\Consolidado_13_v02.gdb\URBANO\IM_UCU,COD_CPOB,-1,-1;COD_SECC "Código de sección" true true false 20 Text 0 0 ,First,#,D:\BACKUP\Consolidado_13_v02.gdb\URBANO\IM_UCU,COD_SECC,-1,-1;COD_DANE "Codigo DANE" true true false 22 Text 0 0 ,First,#,D:\BACKUP\Consolidado_13_v02.gdb\URBANO\IM_UCU,COD_DANE,-1,-1;COD_AG "Codigo AG" true true false 6 Text 0 0 ,First,#,D:\BACKUP\Consolidado_13_v02.gdb\URBANO\IM_UCU,COD_AG,-1,-1;COD_LOC_COM "Codigo Localidad Comuna" true true false 2 Text 0 0 ,First,#,D:\BACKUP\Consolidado_13_v02.gdb\URBANO\IM_UCU,COD_LOC_COM,-1,-1;COD_CO "Código de área de coordinación operativa" true true false 3 Text 0 0 ,First,#,D:\BACKUP\Consolidado_13_v02.gdb\URBANO\IM_UCU,COD_CO,-1,-1;COD_AO "Codigo area operativa" true true false 6 Text 0 0 ,First,#,D:\BACKUP\Consolidado_13_v02.gdb\URBANO\IM_UCU,COD_AO,-1,-1;CNT_AO "Código concatenado área operativa" true true false 19 Text 0 0 ,First,#,D:\BACKUP\Consolidado_13_v02.gdb\URBANO\IM_UCU,CNT_AO,-1,-1;COD_GEOCOD "Geocodigo manzana" true true false 50 Text 0 0 ,First,#,D:\BACKUP\Consolidado_13_v02.gdb\URBANO\IM_UCU,COD_GEOCOD,-1,-1;ID_INTEGR_MZ "ID de integracion" true true false 4 Long 0 0 ,First,#,D:\BACKUP\Consolidado_13_v02.gdb\URBANO\IM_UCU,ID_INTEGR_MZ,-1,-1;TIPO_CATASTRO "Tipo Catastro" true true false 2 Short 0 0 ,First,#,D:\BACKUP\Consolidado_13_v02.gdb\URBANO\IM_UCU,TIPO_CATASTRO,-1,-1;NUM_PRED_NAL "Número Predial Nacional" true true false 30 Text 0 0 ,First,#;COD_CATASTRO "Codigo Catastro" true true false 50 Text 0 0 ,First,#,D:\BACKUP\Consolidado_13_v02.gdb\URBANO\IM_UCU,COD_CATASTRO,-1,-1;ESTR_SOCIO_EC "Estrato socio economico" true true false 2 Short 0 0 ,First,#,D:\BACKUP\Consolidado_13_v02.gdb\URBANO\IM_UCU,ESTR_SOCIO_EC,-1,-1;ANO "Año vigencia DANE" true true false 2 Short 0 0 ,First,#,D:\BACKUP\Consolidado_13_v02.gdb\URBANO\IM_UCU,ANO,-1,-1;CID "Novedad Investigaciones DANE" true true false 2 Text 0 0 ,First,#,D:\BACKUP\Consolidado_13_v02.gdb\URBANO\IM_UCU,CID,-1,-1;CFE "Novedad Fuentes Externas" true true false 2 Text 0 0 ,First,#,D:\BACKUP\Consolidado_13_v02.gdb\URBANO\IM_UCU,CFE,-1,-1;RELAC_CARD "Relacion cardinalidad" true true false 2 Short 0 0 ,First,#,D:\BACKUP\Consolidado_13_v02.gdb\URBANO\IM_UCU,RELAC_CARD,-1,-1;CASO "Caso de correlatividad" true true false 2 Short 0 0 ,First,#,D:\BACKUP\Consolidado_13_v02.gdb\URBANO\IM_UCU,CASO,-1,-1;ENTIDAD "Entidad representada" true true false 2 Short 0 0 ,First,#,D:\BACKUP\Consolidado_13_v02.gdb\URBANO\IM_UCU,ENTIDAD,-1,-1;ID_CAMPO "Id Campo" true true false 10 Text 0 0 ,First,#,D:\BACKUP\Consolidado_13_v02.gdb\URBANO\IM_UCU,ID_CAMPO,-1,-1;VIV_TOTAL "Total Viviendas" true true false 2 Short 0 0 ,First,#,D:\BACKUP\Consolidado_13_v02.gdb\URBANO\IM_UCU,VIV_TOTAL,-1,-1;SHAPE_Length "SHAPE_Length" false true true 8 Double 0 0 ,First,#,D:\BACKUP\Consolidado_13_v02.gdb\URBANO\IM_UCU,SHAPE_Length,-1,-1;SHAPE_Area "SHAPE_Area" false true true 8 Double 0 0 ,First,#,D:\BACKUP\Consolidado_13_v02.gdb\URBANO\IM_UCU,SHAPE_Area,-1,-1" #</Process><Process ToolSource="c:\program files (x86)\arcgis\desktop10.2\ArcToolbox\Toolboxes\Data Management Tools.tbx\CalculateField" Date="20161213" Time="175656">CalculateField "Unidad de Cobertura Urbana" COD_CLASE 2 VB #</Process><Process ToolSource="c:\program files (x86)\arcgis\desktop10.2\ArcToolbox\Toolboxes\Data Management Tools.tbx\CalculateField" Date="20161213" Time="175843">CalculateField "Unidad de Cobertura Urbana" COD_SECC Left( [COD_DANE],20 ) VB #</Process><Process ToolSource="c:\program files (x86)\arcgis\desktop10.2\ArcToolbox\Toolboxes\Data Management Tools.tbx\CalculateField" Date="20161213" Time="175933">CalculateField "Unidad de Cobertura Urbana" ANO 2016 VB #</Process><Process ToolSource="c:\program files (x86)\arcgis\desktop10.2\ArcToolbox\Toolboxes\Data Management Tools.tbx\CalculateField" Date="20161213" Time="180333">CalculateField "Unidad de Cobertura Urbana" TIPO_CATASTRO "" VB #</Process><Process ToolSource="c:\program files (x86)\arcgis\desktop10.2\ArcToolbox\Toolboxes\Data Management Tools.tbx\CalculateField" Date="20161213" Time="180346">CalculateField "Unidad de Cobertura Urbana" TIPO_CATASTRO NULL VB #</Process><Process ToolSource="c:\program files (x86)\arcgis\desktop10.2\ArcToolbox\Toolboxes\Data Management Tools.tbx\CalculateField" Date="20161213" Time="180411">CalculateField "Unidad de Cobertura Urbana" TIPO_CATASTRO 1 VB #</Process><Process ToolSource="c:\program files (x86)\arcgis\desktop10.2\ArcToolbox\Toolboxes\Data Management Tools.tbx\CalculateField" Date="20161213" Time="180421">CalculateField "Unidad de Cobertura Urbana" TIPO_CATASTRO 4 VB #</Process><Process ToolSource="c:\program files (x86)\arcgis\desktop10.2\ArcToolbox\Toolboxes\Data Management Tools.tbx\CalculateField" Date="20161213" Time="180525">CalculateField "Unidad de Cobertura Urbana" RELAC_CARD 5 VB #</Process><Process ToolSource="c:\program files (x86)\arcgis\desktop10.2\ArcToolbox\Toolboxes\Data Management Tools.tbx\CalculateField" Date="20161213" Time="180546">CalculateField "Unidad de Cobertura Urbana" CASO 3 VB #</Process><Process ToolSource="c:\program files (x86)\arcgis\desktop10.2\ArcToolbox\Toolboxes\Data Management Tools.tbx\CalculateField" Date="20161213" Time="180633">CalculateField "Unidad de Cobertura Urbana" ENTIDAD 1 VB #</Process><Process ToolSource="c:\program files (x86)\arcgis\desktop10.2\ArcToolbox\Toolboxes\Data Management Tools.tbx\CalculateField" Date="20161213" Time="180717">CalculateField "Unidad de Cobertura Urbana" ID_CAMPO Trim( [ID_CAMPO] ) VB #</Process><Process ToolSource="c:\program files (x86)\arcgis\desktop10.2\ArcToolbox\Toolboxes\Data Management Tools.tbx\CalculateField" Date="20161213" Time="180730">CalculateField "Unidad de Cobertura Urbana" ID_CAMPO Trim( [ID_CAMPO] ) VB #</Process><Process ToolSource="c:\program files (x86)\arcgis\desktop10.2\ArcToolbox\Toolboxes\Data Management Tools.tbx\CalculateField" Date="20161213" Time="181612">CalculateField "Unidad de Cobertura Urbana" BOR "[COD_AG] &amp; "_"&amp; [ID_CAMPO]" VB #</Process><Process ToolSource="c:\program files (x86)\arcgis\desktop10.2\ArcToolbox\Toolboxes\Data Management Tools.tbx\CalculateField" Date="20161213" Time="182006">CalculateField "Unidad de Cobertura Urbana" CID "" VB #</Process><Process ToolSource="c:\program files (x86)\arcgis\desktop10.2\ArcToolbox\Toolboxes\Data Management Tools.tbx\CalculateField" Date="20161213" Time="182046">CalculateField "Unidad de Cobertura Urbana" CID "" VB #</Process><Process ToolSource="c:\program files (x86)\arcgis\desktop10.2\ArcToolbox\Toolboxes\Data Management Tools.tbx\CalculateField" Date="20161213" Time="182109">CalculateField "Unidad de Cobertura Urbana" CID "" VB #</Process><Process ToolSource="c:\program files (x86)\arcgis\desktop10.2\ArcToolbox\Toolboxes\Data Management Tools.tbx\CalculateField" Date="20161213" Time="210639">CalculateField "Unidad de Cobertura Urbana" COD_DPTO Trim( [COD_DPTO]  ) VB #</Process><Process ToolSource="c:\program files (x86)\arcgis\desktop10.2\ArcToolbox\Toolboxes\Data Management Tools.tbx\CalculateField" Date="20161213" Time="210653">CalculateField "Unidad de Cobertura Urbana" COD_MPIO Trim( [COD_MPIO] ) VB #</Process><Process ToolSource="c:\program files (x86)\arcgis\desktop10.2\ArcToolbox\Toolboxes\Data Management Tools.tbx\CalculateField" Date="20161213" Time="210712">CalculateField "Unidad de Cobertura Urbana" COD_CPOB Trim( [COD_CPOB] ) VB #</Process><Process ToolSource="c:\program files (x86)\arcgis\desktop10.2\ArcToolbox\Toolboxes\Data Management Tools.tbx\CalculateField" Date="20161213" Time="210734">CalculateField "Unidad de Cobertura Urbana" COD_CLASE Trim( [COD_CLASE] ) VB #</Process><Process ToolSource="c:\program files (x86)\arcgis\desktop10.2\ArcToolbox\Toolboxes\Data Management Tools.tbx\CalculateField" Date="20161213" Time="210750">CalculateField "Unidad de Cobertura Urbana" COD_SECC Trim( [COD_SECC] ) VB #</Process><Process ToolSource="c:\program files (x86)\arcgis\desktop10.2\ArcToolbox\Toolboxes\Data Management Tools.tbx\CalculateField" Date="20161213" Time="210809">CalculateField "Unidad de Cobertura Urbana" COD_DANE Trim( [COD_DANE] ) VB #</Process><Process ToolSource="c:\program files (x86)\arcgis\desktop10.2\ArcToolbox\Toolboxes\Data Management Tools.tbx\CalculateField" Date="20161213" Time="210837">CalculateField "Unidad de Cobertura Urbana" COD_CATASTRO Trim( [COD_CATASTRO] ) VB #</Process><Process ToolSource="c:\program files (x86)\arcgis\desktop10.2\ArcToolbox\Toolboxes\Data Management Tools.tbx\CalculateField" Date="20161213" Time="210902">CalculateField "Unidad de Cobertura Urbana" ID_CAMPO Trim( [ID_CAMPO] ) VB #</Process><Process ToolSource="c:\program files (x86)\arcgis\desktop10.2\ArcToolbox\Toolboxes\Data Management Tools.tbx\CalculateField" Date="20161216" Time="190601">CalculateField "URBANO\Unidad de Cobertura Urbana" bor "[COD_AG] &amp; "_" &amp; [ID_CAMPO]" VB #</Process><Process ToolSource="c:\program files (x86)\arcgis\desktop10.2\ArcToolbox\Toolboxes\Data Management Tools.tbx\CalculateField" Date="20161219" Time="174228">CalculateField "Unidad de Cobertura Urbana" A "[COD_CPOB] &amp;"_" &amp; [ID_CAMPO]" VB #</Process><Process ToolSource="c:\program files (x86)\arcgis\desktop10.3\ArcToolbox\Toolboxes\Data Management Tools.tbx\CalculateField" Date="20170216" Time="082344">CalculateField "urbano\Unidad de Cobertura Urbana" COD_SECC Left( [COD_SECC],20 ) VB #</Process><Process ToolSource="c:\program files (x86)\arcgis\desktop10.3\ArcToolbox\Toolboxes\Data Management Tools.tbx\CalculateField" Date="20170216" Time="082511">CalculateField "urbano\Unidad de Cobertura Urbana" COD_SECC Left( [COD_DANE],20 ) VB #</Process><Process ToolSource="c:\program files (x86)\arcgis\desktop10.3\ArcToolbox\Toolboxes\Data Management Tools.tbx\CalculateField" Date="20170315" Time="093029">CalculateField "URBANO\Unidad de Cobertura Urbana" COD_CPOB "13440001" VB #</Process><Process ToolSource="c:\program files (x86)\arcgis\desktop10.3\ArcToolbox\Toolboxes\Data Management Tools.tbx\CalculateField" Date="20170317" Time="092817">CalculateField "Unidad de Cobertura Urbana" paso [OBJECTID] VB #</Process><Process ToolSource="c:\program files (x86)\arcgis\desktop10.3\ArcToolbox\Toolboxes\Data Management Tools.tbx\CalculateField" Date="20170321" Time="111924">CalculateField "Unidad de Cobertura Urbana selection" leng Len( [COD_CATASTRO] ) VB #</Process><Process ToolSource="c:\program files (x86)\arcgis\desktop10.3\ArcToolbox\Toolboxes\Data Management Tools.tbx\CalculateField" Date="20170321" Time="112047">CalculateField "Unidad de Cobertura Urbana" leng Len( [COD_CATASTRO] ) VB #</Process><Process ToolSource="c:\program files (x86)\arcgis\desktop10.3\ArcToolbox\Toolboxes\Data Management Tools.tbx\CalculateField" Date="20170321" Time="112525">CalculateField "Unidad de Cobertura Urbana" cod_cats_m Mid( [COD_CATASTRO],1,7 )+Mid( [COD_CATASTRO],12,17 ) VB #</Process><Process ToolSource="c:\program files (x86)\arcgis\desktop10.3\ArcToolbox\Toolboxes\Data Management Tools.tbx\CalculateField" Date="20170321" Time="112833">CalculateField "Unidad de Cobertura Urbana" COD_CATASTRO Mid( [COD_CATASTRO],1,7 )+Mid( [COD_CATASTRO],12,17 ) VB #</Process><Process ToolSource="c:\program files (x86)\arcgis\desktop10.3\ArcToolbox\Toolboxes\Data Management Tools.tbx\CalculateField" Date="20170322" Time="085345">CalculateField "URBANO\Unidad de Cobertura Urbana" paso_m [OBJECTID] VB #</Process><Process ToolSource="c:\program files (x86)\arcgis\desktop10.3\ArcToolbox\Toolboxes\Data Management Tools.tbx\CalculateField" Date="20170322" Time="093433">CalculateField "URBANO\Unidad de Cobertura Urbana" leng Len( [COD_CATASTRO] ) VB #</Process><Process ToolSource="c:\program files (x86)\arcgis\desktop10.3\ArcToolbox\Toolboxes\Data Management Tools.tbx\CalculateField" Date="20170324" Time="121852">CalculateField "URBANO\Unidad de Cobertura Urbana" COD_SECC Left( [COD_DANE],18 ) VB #</Process><Process ToolSource="c:\program files (x86)\arcgis\desktop10.3\ArcToolbox\Toolboxes\Data Management Tools.tbx\CalculateField" Date="20170324" Time="121918">CalculateField "URBANO\Unidad de Cobertura Urbana" COD_SECC Left( [COD_DANE],20 ) VB #</Process><Process ToolSource="c:\program files (x86)\arcgis\desktop10.3\ArcToolbox\Toolboxes\Data Management Tools.tbx\CalculateField" Date="20170623" Time="082914">CalculateField "Unidad de Cobertura Urbana13" COD_SECC Left( [COD_DANE],20 ) VB #</Process><Process Name="Add Field" ToolSource="c:\program files (x86)\arcgis\desktop10.3\ArcToolbox\Toolboxes\Data Management Tools.tbx\AddField" Date="20170731" Time="172705">AddField "Unidad de Cobertura Urbana" VDPTO TEXT # # 2 # NULLABLE NON_REQUIRED #</Process><Process Name="Calculate Field" ToolSource="c:\program files (x86)\arcgis\desktop10.3\ArcToolbox\Toolboxes\Data Management Tools.tbx\CalculateField" Date="20170731" Time="172708">CalculateField "total\Unidad de Cobertura Urbana" VDPTO Left( [COD_DANE],2 ) VB #</Process><Process Name="Add Field (2)" ToolSource="c:\program files (x86)\arcgis\desktop10.3\ArcToolbox\Toolboxes\Data Management Tools.tbx\AddField" Date="20170731" Time="172709">AddField "Unidad de Cobertura Urbana" VMPIO TEXT # # 5 # NULLABLE NON_REQUIRED #</Process><Process Name="Calculate Field (2)" ToolSource="c:\program files (x86)\arcgis\desktop10.3\ArcToolbox\Toolboxes\Data Management Tools.tbx\CalculateField" Date="20170731" Time="172713">CalculateField "total\Unidad de Cobertura Urbana" VMPIO Left( [COD_DANE],5 ) VB #</Process><Process Name="Add Field (3)" ToolSource="c:\program files (x86)\arcgis\desktop10.3\ArcToolbox\Toolboxes\Data Management Tools.tbx\AddField" Date="20170731" Time="172714">AddField "Unidad de Cobertura Urbana" VCPOB TEXT # # 8 # NULLABLE NON_REQUIRED #</Process><Process Name="Calculate Field (3)" ToolSource="c:\program files (x86)\arcgis\desktop10.3\ArcToolbox\Toolboxes\Data Management Tools.tbx\CalculateField" Date="20170731" Time="172717">CalculateField "total\Unidad de Cobertura Urbana" VCPOB "Left( [COD_DANE],5 ) +Mid( [COD_DANE],12,3 )" VB #</Process><Process Name="Add Field (4)" ToolSource="c:\program files (x86)\arcgis\desktop10.3\ArcToolbox\Toolboxes\Data Management Tools.tbx\AddField" Date="20170731" Time="172718">AddField "Unidad de Cobertura Urbana" VSEC TEXT # # 20 # NULLABLE NON_REQUIRED #</Process><Process Name="Calculate Field (4)" ToolSource="c:\program files (x86)\arcgis\desktop10.3\ArcToolbox\Toolboxes\Data Management Tools.tbx\CalculateField" Date="20170731" Time="172721">CalculateField "total\Unidad de Cobertura Urbana" VSEC Left( [COD_DANE],20 ) VB #</Process><Process ToolSource="c:\program files (x86)\arcgis\desktop10.3\ArcToolbox\Toolboxes\Data Management Tools.tbx\CalculateField" Date="20170731" Time="172847">CalculateField "total\Unidad de Cobertura Urbana" COD_SECC Left( [COD_DANE],20 ) VB #</Process><Process Name="Delete Field" ToolSource="c:\program files (x86)\arcgis\desktop10.3\ArcToolbox\Toolboxes\Data Management Tools.tbx\DeleteField" Date="20170731" Time="173043">DeleteField "Unidad de Cobertura Urbana" VDPTO;VMPIO;VCPOB;VSEC</Process><Process ToolSource="c:\program files (x86)\arcgis\desktop10.3\ArcToolbox\Toolboxes\Data Management Tools.tbx\CalculateField" Date="20170731" Time="180659">CalculateField "total\Unidad de Cobertura Urbana" COD_SECC Left( [COD_DANE],20 ) VB #</Process><Process Name="Add Field" ToolSource="c:\program files (x86)\arcgis\desktop10.3\ArcToolbox\Toolboxes\Data Management Tools.tbx\AddField" Date="20170731" Time="181320">AddField "Unidad de Cobertura Urbana" VDPTO TEXT # # 2 # NULLABLE NON_REQUIRED #</Process><Process Name="Calculate Field" ToolSource="c:\program files (x86)\arcgis\desktop10.3\ArcToolbox\Toolboxes\Data Management Tools.tbx\CalculateField" Date="20170731" Time="181325">CalculateField "total\Unidad de Cobertura Urbana" VDPTO Left( [COD_DANE],2 ) VB #</Process><Process Name="Add Field (2)" ToolSource="c:\program files (x86)\arcgis\desktop10.3\ArcToolbox\Toolboxes\Data Management Tools.tbx\AddField" Date="20170731" Time="181327">AddField "Unidad de Cobertura Urbana" VMPIO TEXT # # 5 # NULLABLE NON_REQUIRED #</Process><Process Name="Calculate Field (2)" ToolSource="c:\program files (x86)\arcgis\desktop10.3\ArcToolbox\Toolboxes\Data Management Tools.tbx\CalculateField" Date="20170731" Time="181331">CalculateField "total\Unidad de Cobertura Urbana" VMPIO Left( [COD_DANE],5 ) VB #</Process><Process Name="Add Field (3)" ToolSource="c:\program files (x86)\arcgis\desktop10.3\ArcToolbox\Toolboxes\Data Management Tools.tbx\AddField" Date="20170731" Time="181333">AddField "Unidad de Cobertura Urbana" VCPOB TEXT # # 8 # NULLABLE NON_REQUIRED #</Process><Process Name="Calculate Field (3)" ToolSource="c:\program files (x86)\arcgis\desktop10.3\ArcToolbox\Toolboxes\Data Management Tools.tbx\CalculateField" Date="20170731" Time="181338">CalculateField "total\Unidad de Cobertura Urbana" VCPOB "Left( [COD_DANE],5 ) +Mid( [COD_DANE],12,3 )" VB #</Process><Process Name="Add Field (4)" ToolSource="c:\program files (x86)\arcgis\desktop10.3\ArcToolbox\Toolboxes\Data Management Tools.tbx\AddField" Date="20170731" Time="181339">AddField "Unidad de Cobertura Urbana" VSEC TEXT # # 20 # NULLABLE NON_REQUIRED #</Process><Process Name="Calculate Field (4)" ToolSource="c:\program files (x86)\arcgis\desktop10.3\ArcToolbox\Toolboxes\Data Management Tools.tbx\CalculateField" Date="20170731" Time="181345">CalculateField "total\Unidad de Cobertura Urbana" VSEC Left( [COD_DANE],20 ) VB #</Process><Process Name="Delete Field" ToolSource="c:\program files (x86)\arcgis\desktop10.3\ArcToolbox\Toolboxes\Data Management Tools.tbx\DeleteField" Date="20170731" Time="181420">DeleteField "Unidad de Cobertura Urbana" VDPTO;VMPIO;VCPOB;VSEC</Process><Process Name="Add Field (2)" ToolSource="c:\program files (x86)\arcgis\desktop10.5\ArcToolbox\Toolboxes\Data Management Tools.tbx\AddField" Date="20180213" Time="134819">AddField E:\JCBUSTOSD_2018\MARCO\AJUSTE_MARCO_2017\13_Bolivar\p13.gdb\URBANO\IM_UCU SECCION TEXT # # 20 # NULLABLE NON_REQUIRED #</Process><Process Name="Calculate Field (2)" ToolSource="c:\program files (x86)\arcgis\desktop10.5\ArcToolbox\Toolboxes\Data Management Tools.tbx\CalculateField" Date="20180213" Time="134825">CalculateField E:\JCBUSTOSD_2018\MARCO\AJUSTE_MARCO_2017\13_Bolivar\p13.gdb\URBANO\IM_UCU SECCION Left( [COD_DANE],20 ) VB #</Process><Process Name="Add Field (4)" ToolSource="c:\program files (x86)\arcgis\desktop10.5\ArcToolbox\Toolboxes\Data Management Tools.tbx\AddField" Date="20180213" Time="134825">AddField E:\JCBUSTOSD_2018\MARCO\AJUSTE_MARCO_2017\13_Bolivar\p13.gdb\URBANO\IM_UCU SECTOR TEXT # # # # NULLABLE NON_REQUIRED #</Process><Process Name="Calculate Field (8)" ToolSource="c:\program files (x86)\arcgis\desktop10.5\ArcToolbox\Toolboxes\Data Management Tools.tbx\CalculateField" Date="20180213" Time="134832">CalculateField E:\JCBUSTOSD_2018\MARCO\AJUSTE_MARCO_2017\13_Bolivar\p13.gdb\URBANO\IM_UCU SECTOR Left( [COD_DANE],18 ) VB #</Process><Process Name="Add Field (6)" ToolSource="c:\program files (x86)\arcgis\desktop10.5\ArcToolbox\Toolboxes\Data Management Tools.tbx\AddField" Date="20180213" Time="134917">AddField E:\JCBUSTOSD_2018\MARCO\AJUSTE_MARCO_2017\13_Bolivar\p13.gdb\URBANO\IM_UCU CPOB TEXT # # # # NULLABLE NON_REQUIRED #</Process><Process Name="Calculate Field (14)" ToolSource="c:\program files (x86)\arcgis\desktop10.5\ArcToolbox\Toolboxes\Data Management Tools.tbx\CalculateField" Date="20180213" Time="134924">CalculateField E:\JCBUSTOSD_2018\MARCO\AJUSTE_MARCO_2017\13_Bolivar\p13.gdb\URBANO\IM_UCU CPOB "Left( [COD_DANE], 5 ) &amp;Mid(  [COD_DANE] ,12,3)" VB #</Process><Process Name="Add Field" ToolSource="c:\program files (x86)\arcgis\desktop10.5\ArcToolbox\Toolboxes\Data Management Tools.tbx\AddField" Date="20180213" Time="135019">AddField E:\JCBUSTOSD_2018\MARCO\AJUSTE_MARCO_2017\13_Bolivar\p13.gdb\URBANO\IM_UCU SCC_MZ TEXT # # # # NULLABLE NON_REQUIRED #</Process><Process Name="Add Field (2)" ToolSource="c:\program files (x86)\arcgis\desktop10.5\ArcToolbox\Toolboxes\Data Management Tools.tbx\AddField" Date="20180213" Time="135020">AddField E:\JCBUSTOSD_2018\MARCO\AJUSTE_MARCO_2017\13_Bolivar\p13.gdb\URBANO\IM_UCU STT_MZ TEXT # # # # NULLABLE NON_REQUIRED #</Process><Process Name="Add Field (3)" ToolSource="c:\program files (x86)\arcgis\desktop10.5\ArcToolbox\Toolboxes\Data Management Tools.tbx\AddField" Date="20180213" Time="135021">AddField E:\JCBUSTOSD_2018\MARCO\AJUSTE_MARCO_2017\13_Bolivar\p13.gdb\URBANO\IM_UCU CCPOB_MZ TEXT # # # # NULLABLE NON_REQUIRED #</Process><Process Name="Calculate Field" ToolSource="c:\program files (x86)\arcgis\desktop10.5\ArcToolbox\Toolboxes\Data Management Tools.tbx\CalculateField" Date="20180213" Time="135027">CalculateField E:\JCBUSTOSD_2018\MARCO\AJUSTE_MARCO_2017\13_Bolivar\p13.gdb\URBANO\IM_UCU SCC_MZ Left( [COD_DANE],20 ) VB #</Process><Process Name="Calculate Field (2)" ToolSource="c:\program files (x86)\arcgis\desktop10.5\ArcToolbox\Toolboxes\Data Management Tools.tbx\CalculateField" Date="20180213" Time="135034">CalculateField E:\JCBUSTOSD_2018\MARCO\AJUSTE_MARCO_2017\13_Bolivar\p13.gdb\URBANO\IM_UCU STT_MZ Left( [COD_DANE],18 ) VB #</Process><Process Name="Calculate Field (3)" ToolSource="c:\program files (x86)\arcgis\desktop10.5\ArcToolbox\Toolboxes\Data Management Tools.tbx\CalculateField" Date="20180213" Time="135041">CalculateField E:\JCBUSTOSD_2018\MARCO\AJUSTE_MARCO_2017\13_Bolivar\p13.gdb\URBANO\IM_UCU CCPOB_MZ "Left( [COD_DANE], 5 ) &amp;Mid( [COD_DANE],12,3 )" VB #</Process><Process Name="Delete Field" ToolSource="c:\program files (x86)\arcgis\desktop10.5\ArcToolbox\Toolboxes\Data Management Tools.tbx\DeleteField" Date="20180213" Time="135151">DeleteField E:\JCBUSTOSD_2018\MARCO\AJUSTE_MARCO_2017\13_Bolivar\p13.gdb\URBANO\IM_UCU SCC_MZ;STT_MZ;CCPOB_MZ</Process><Process ToolSource="c:\program files (x86)\arcgis\desktop10.5\ArcToolbox\Toolboxes\Data Management Tools.tbx\CalculateField" Date="20180213" Time="135458">CalculateField "BOLIVAR\Unidad de Cobertura Urbana" COD_SECC Left( [COD_DANE],20 ) VB #</Process><Process Name="Add Field (2)" ToolSource="c:\program files (x86)\arcgis\desktop10.5\ArcToolbox\Toolboxes\Data Management Tools.tbx\AddField" Date="20180213" Time="140416">AddField E:\JCBUSTOSD_2018\MARCO\AJUSTE_MARCO_2017\13_Bolivar\p13.gdb\URBANO\IM_UCU SECCION TEXT # # 20 # NULLABLE NON_REQUIRED #</Process><Process Name="Calculate Field (2)" ToolSource="c:\program files (x86)\arcgis\desktop10.5\ArcToolbox\Toolboxes\Data Management Tools.tbx\CalculateField" Date="20180213" Time="140422">CalculateField E:\JCBUSTOSD_2018\MARCO\AJUSTE_MARCO_2017\13_Bolivar\p13.gdb\URBANO\IM_UCU SECCION Left( [COD_DANE],20 ) VB #</Process><Process Name="Add Field (4)" ToolSource="c:\program files (x86)\arcgis\desktop10.5\ArcToolbox\Toolboxes\Data Management Tools.tbx\AddField" Date="20180213" Time="140422">AddField E:\JCBUSTOSD_2018\MARCO\AJUSTE_MARCO_2017\13_Bolivar\p13.gdb\URBANO\IM_UCU SECTOR TEXT # # # # NULLABLE NON_REQUIRED #</Process><Process Name="Calculate Field (8)" ToolSource="c:\program files (x86)\arcgis\desktop10.5\ArcToolbox\Toolboxes\Data Management Tools.tbx\CalculateField" Date="20180213" Time="140429">CalculateField E:\JCBUSTOSD_2018\MARCO\AJUSTE_MARCO_2017\13_Bolivar\p13.gdb\URBANO\IM_UCU SECTOR Left( [COD_DANE],18 ) VB #</Process><Process Name="Add Field (6)" ToolSource="c:\program files (x86)\arcgis\desktop10.5\ArcToolbox\Toolboxes\Data Management Tools.tbx\AddField" Date="20180213" Time="140513">AddField E:\JCBUSTOSD_2018\MARCO\AJUSTE_MARCO_2017\13_Bolivar\p13.gdb\URBANO\IM_UCU CPOB TEXT # # # # NULLABLE NON_REQUIRED #</Process><Process Name="Calculate Field (14)" ToolSource="c:\program files (x86)\arcgis\desktop10.5\ArcToolbox\Toolboxes\Data Management Tools.tbx\CalculateField" Date="20180213" Time="140520">CalculateField E:\JCBUSTOSD_2018\MARCO\AJUSTE_MARCO_2017\13_Bolivar\p13.gdb\URBANO\IM_UCU CPOB "Left( [COD_DANE], 5 ) &amp;Mid(  [COD_DANE] ,12,3)" VB #</Process><Process Name="Add Field" ToolSource="c:\program files (x86)\arcgis\desktop10.5\ArcToolbox\Toolboxes\Data Management Tools.tbx\AddField" Date="20180213" Time="140616">AddField E:\JCBUSTOSD_2018\MARCO\AJUSTE_MARCO_2017\13_Bolivar\p13.gdb\URBANO\IM_UCU SCC_MZ TEXT # # # # NULLABLE NON_REQUIRED #</Process><Process Name="Add Field (2)" ToolSource="c:\program files (x86)\arcgis\desktop10.5\ArcToolbox\Toolboxes\Data Management Tools.tbx\AddField" Date="20180213" Time="140617">AddField E:\JCBUSTOSD_2018\MARCO\AJUSTE_MARCO_2017\13_Bolivar\p13.gdb\URBANO\IM_UCU STT_MZ TEXT # # # # NULLABLE NON_REQUIRED #</Process><Process Name="Add Field (3)" ToolSource="c:\program files (x86)\arcgis\desktop10.5\ArcToolbox\Toolboxes\Data Management Tools.tbx\AddField" Date="20180213" Time="140617">AddField E:\JCBUSTOSD_2018\MARCO\AJUSTE_MARCO_2017\13_Bolivar\p13.gdb\URBANO\IM_UCU CCPOB_MZ TEXT # # # # NULLABLE NON_REQUIRED #</Process><Process Name="Calculate Field" ToolSource="c:\program files (x86)\arcgis\desktop10.5\ArcToolbox\Toolboxes\Data Management Tools.tbx\CalculateField" Date="20180213" Time="140624">CalculateField E:\JCBUSTOSD_2018\MARCO\AJUSTE_MARCO_2017\13_Bolivar\p13.gdb\URBANO\IM_UCU SCC_MZ Left( [COD_DANE],20 ) VB #</Process><Process Name="Calculate Field (2)" ToolSource="c:\program files (x86)\arcgis\desktop10.5\ArcToolbox\Toolboxes\Data Management Tools.tbx\CalculateField" Date="20180213" Time="140631">CalculateField E:\JCBUSTOSD_2018\MARCO\AJUSTE_MARCO_2017\13_Bolivar\p13.gdb\URBANO\IM_UCU STT_MZ Left( [COD_DANE],18 ) VB #</Process><Process Name="Calculate Field (3)" ToolSource="c:\program files (x86)\arcgis\desktop10.5\ArcToolbox\Toolboxes\Data Management Tools.tbx\CalculateField" Date="20180213" Time="140638">CalculateField E:\JCBUSTOSD_2018\MARCO\AJUSTE_MARCO_2017\13_Bolivar\p13.gdb\URBANO\IM_UCU CCPOB_MZ "Left( [COD_DANE], 5 ) &amp;Mid( [COD_DANE],12,3 )" VB #</Process><Process Name="Delete Field" ToolSource="c:\program files (x86)\arcgis\desktop10.5\ArcToolbox\Toolboxes\Data Management Tools.tbx\DeleteField" Date="20180213" Time="140747">DeleteField E:\JCBUSTOSD_2018\MARCO\AJUSTE_MARCO_2017\13_Bolivar\p13.gdb\URBANO\IM_UCU SCC_MZ;STT_MZ;CCPOB_MZ</Process><Process ToolSource="c:\program files (x86)\arcgis\desktop10.5\ArcToolbox\Toolboxes\Data Management Tools.tbx\CalculateField" Date="20180213" Time="141554">CalculateField "BOLIVAR\Unidad de Cobertura Urbana" COD_SECC Left( [COD_DANE],20 ) VB #</Process><Process Name="Add Field (2)" ToolSource="c:\program files (x86)\arcgis\desktop10.5\ArcToolbox\Toolboxes\Data Management Tools.tbx\AddField" Date="20180214" Time="074831">AddField E:\JCBUSTOSD_2018\MARCO\AJUSTE_MARCO_2017\13_Bolivar\p13.gdb\URBANO\IM_UCU SECCION TEXT # # 20 # NULLABLE NON_REQUIRED #</Process><Process Name="Calculate Field (2)" ToolSource="c:\program files (x86)\arcgis\desktop10.5\ArcToolbox\Toolboxes\Data Management Tools.tbx\CalculateField" Date="20180214" Time="074837">CalculateField E:\JCBUSTOSD_2018\MARCO\AJUSTE_MARCO_2017\13_Bolivar\p13.gdb\URBANO\IM_UCU SECCION Left( [COD_DANE],20 ) VB #</Process><Process Name="Add Field (4)" ToolSource="c:\program files (x86)\arcgis\desktop10.5\ArcToolbox\Toolboxes\Data Management Tools.tbx\AddField" Date="20180214" Time="074837">AddField E:\JCBUSTOSD_2018\MARCO\AJUSTE_MARCO_2017\13_Bolivar\p13.gdb\URBANO\IM_UCU SECTOR TEXT # # # # NULLABLE NON_REQUIRED #</Process><Process Name="Calculate Field (8)" ToolSource="c:\program files (x86)\arcgis\desktop10.5\ArcToolbox\Toolboxes\Data Management Tools.tbx\CalculateField" Date="20180214" Time="074844">CalculateField E:\JCBUSTOSD_2018\MARCO\AJUSTE_MARCO_2017\13_Bolivar\p13.gdb\URBANO\IM_UCU SECTOR Left( [COD_DANE],18 ) VB #</Process><Process Name="Add Field (6)" ToolSource="c:\program files (x86)\arcgis\desktop10.5\ArcToolbox\Toolboxes\Data Management Tools.tbx\AddField" Date="20180214" Time="074926">AddField E:\JCBUSTOSD_2018\MARCO\AJUSTE_MARCO_2017\13_Bolivar\p13.gdb\URBANO\IM_UCU CPOB TEXT # # # # NULLABLE NON_REQUIRED #</Process><Process Name="Calculate Field (14)" ToolSource="c:\program files (x86)\arcgis\desktop10.5\ArcToolbox\Toolboxes\Data Management Tools.tbx\CalculateField" Date="20180214" Time="074933">CalculateField E:\JCBUSTOSD_2018\MARCO\AJUSTE_MARCO_2017\13_Bolivar\p13.gdb\URBANO\IM_UCU CPOB "Left( [COD_DANE], 5 ) &amp;Mid(  [COD_DANE] ,12,3)" VB #</Process><Process Name="Add Field" ToolSource="c:\program files (x86)\arcgis\desktop10.5\ArcToolbox\Toolboxes\Data Management Tools.tbx\AddField" Date="20180214" Time="075028">AddField E:\JCBUSTOSD_2018\MARCO\AJUSTE_MARCO_2017\13_Bolivar\p13.gdb\URBANO\IM_UCU SCC_MZ TEXT # # # # NULLABLE NON_REQUIRED #</Process><Process Name="Add Field (2)" ToolSource="c:\program files (x86)\arcgis\desktop10.5\ArcToolbox\Toolboxes\Data Management Tools.tbx\AddField" Date="20180214" Time="075029">AddField E:\JCBUSTOSD_2018\MARCO\AJUSTE_MARCO_2017\13_Bolivar\p13.gdb\URBANO\IM_UCU STT_MZ TEXT # # # # NULLABLE NON_REQUIRED #</Process><Process Name="Add Field (3)" ToolSource="c:\program files (x86)\arcgis\desktop10.5\ArcToolbox\Toolboxes\Data Management Tools.tbx\AddField" Date="20180214" Time="075029">AddField E:\JCBUSTOSD_2018\MARCO\AJUSTE_MARCO_2017\13_Bolivar\p13.gdb\URBANO\IM_UCU CCPOB_MZ TEXT # # # # NULLABLE NON_REQUIRED #</Process><Process Name="Calculate Field" ToolSource="c:\program files (x86)\arcgis\desktop10.5\ArcToolbox\Toolboxes\Data Management Tools.tbx\CalculateField" Date="20180214" Time="075035">CalculateField E:\JCBUSTOSD_2018\MARCO\AJUSTE_MARCO_2017\13_Bolivar\p13.gdb\URBANO\IM_UCU SCC_MZ Left( [COD_DANE],20 ) VB #</Process><Process Name="Calculate Field (2)" ToolSource="c:\program files (x86)\arcgis\desktop10.5\ArcToolbox\Toolboxes\Data Management Tools.tbx\CalculateField" Date="20180214" Time="075042">CalculateField E:\JCBUSTOSD_2018\MARCO\AJUSTE_MARCO_2017\13_Bolivar\p13.gdb\URBANO\IM_UCU STT_MZ Left( [COD_DANE],18 ) VB #</Process><Process Name="Calculate Field (3)" ToolSource="c:\program files (x86)\arcgis\desktop10.5\ArcToolbox\Toolboxes\Data Management Tools.tbx\CalculateField" Date="20180214" Time="075049">CalculateField E:\JCBUSTOSD_2018\MARCO\AJUSTE_MARCO_2017\13_Bolivar\p13.gdb\URBANO\IM_UCU CCPOB_MZ "Left( [COD_DANE], 5 ) &amp;Mid( [COD_DANE],12,3 )" VB #</Process><Process Name="Delete Field" ToolSource="c:\program files (x86)\arcgis\desktop10.5\ArcToolbox\Toolboxes\Data Management Tools.tbx\DeleteField" Date="20180214" Time="075157">DeleteField E:\JCBUSTOSD_2018\MARCO\AJUSTE_MARCO_2017\13_Bolivar\p13.gdb\URBANO\IM_UCU SCC_MZ;STT_MZ;CCPOB_MZ</Process><Process ToolSource="c:\program files (x86)\arcgis\desktop10.5\ArcToolbox\Toolboxes\Data Management Tools.tbx\CalculateField" Date="20180214" Time="075451">CalculateField "BOLIVAR\Unidad de Cobertura Urbana" COD_SECC Left( [COD_DANE],20 ) VB #</Process><Process ToolSource="c:\program files (x86)\arcgis\desktop10.5\ArcToolbox\Toolboxes\Data Management Tools.tbx\CalculateField" Date="20180214" Time="075543">CalculateField "BOLIVAR\Unidad de Cobertura Urbana" COD_SECC Left( [COD_DANE],20 ) VB #</Process><Process ToolSource="c:\program files (x86)\arcgis\desktop10.5\ArcToolbox\Toolboxes\Data Management Tools.tbx\CalculateField" Date="20180214" Time="075604">CalculateField "BOLIVAR\Unidad de Cobertura Urbana" COD_SECC Left( [COD_DANE],20 ) VB #</Process><Process Name="Add Field (2)" ToolSource="c:\program files (x86)\arcgis\desktop10.5\ArcToolbox\Toolboxes\Data Management Tools.tbx\AddField" Date="20180214" Time="075757">AddField E:\JCBUSTOSD_2018\MARCO\AJUSTE_MARCO_2017\13_Bolivar\p13.gdb\URBANO\IM_UCU SECCION TEXT # # 20 # NULLABLE NON_REQUIRED #</Process><Process Name="Calculate Field (2)" ToolSource="c:\program files (x86)\arcgis\desktop10.5\ArcToolbox\Toolboxes\Data Management Tools.tbx\CalculateField" Date="20180214" Time="075804">CalculateField E:\JCBUSTOSD_2018\MARCO\AJUSTE_MARCO_2017\13_Bolivar\p13.gdb\URBANO\IM_UCU SECCION Left( [COD_DANE],20 ) VB #</Process><Process Name="Add Field (4)" ToolSource="c:\program files (x86)\arcgis\desktop10.5\ArcToolbox\Toolboxes\Data Management Tools.tbx\AddField" Date="20180214" Time="075804">AddField E:\JCBUSTOSD_2018\MARCO\AJUSTE_MARCO_2017\13_Bolivar\p13.gdb\URBANO\IM_UCU SECTOR TEXT # # # # NULLABLE NON_REQUIRED #</Process><Process Name="Calculate Field (8)" ToolSource="c:\program files (x86)\arcgis\desktop10.5\ArcToolbox\Toolboxes\Data Management Tools.tbx\CalculateField" Date="20180214" Time="075810">CalculateField E:\JCBUSTOSD_2018\MARCO\AJUSTE_MARCO_2017\13_Bolivar\p13.gdb\URBANO\IM_UCU SECTOR Left( [COD_DANE],18 ) VB #</Process><Process Name="Add Field (6)" ToolSource="c:\program files (x86)\arcgis\desktop10.5\ArcToolbox\Toolboxes\Data Management Tools.tbx\AddField" Date="20180214" Time="075853">AddField E:\JCBUSTOSD_2018\MARCO\AJUSTE_MARCO_2017\13_Bolivar\p13.gdb\URBANO\IM_UCU CPOB TEXT # # # # NULLABLE NON_REQUIRED #</Process><Process Name="Calculate Field (14)" ToolSource="c:\program files (x86)\arcgis\desktop10.5\ArcToolbox\Toolboxes\Data Management Tools.tbx\CalculateField" Date="20180214" Time="075900">CalculateField E:\JCBUSTOSD_2018\MARCO\AJUSTE_MARCO_2017\13_Bolivar\p13.gdb\URBANO\IM_UCU CPOB "Left( [COD_DANE], 5 ) &amp;Mid(  [COD_DANE] ,12,3)" VB #</Process><Process Name="Add Field" ToolSource="c:\program files (x86)\arcgis\desktop10.5\ArcToolbox\Toolboxes\Data Management Tools.tbx\AddField" Date="20180214" Time="075958">AddField E:\JCBUSTOSD_2018\MARCO\AJUSTE_MARCO_2017\13_Bolivar\p13.gdb\URBANO\IM_UCU SCC_MZ TEXT # # # # NULLABLE NON_REQUIRED #</Process><Process Name="Add Field (2)" ToolSource="c:\program files (x86)\arcgis\desktop10.5\ArcToolbox\Toolboxes\Data Management Tools.tbx\AddField" Date="20180214" Time="075958">AddField E:\JCBUSTOSD_2018\MARCO\AJUSTE_MARCO_2017\13_Bolivar\p13.gdb\URBANO\IM_UCU STT_MZ TEXT # # # # NULLABLE NON_REQUIRED #</Process><Process Name="Add Field (3)" ToolSource="c:\program files (x86)\arcgis\desktop10.5\ArcToolbox\Toolboxes\Data Management Tools.tbx\AddField" Date="20180214" Time="075959">AddField E:\JCBUSTOSD_2018\MARCO\AJUSTE_MARCO_2017\13_Bolivar\p13.gdb\URBANO\IM_UCU CCPOB_MZ TEXT # # # # NULLABLE NON_REQUIRED #</Process><Process Name="Calculate Field" ToolSource="c:\program files (x86)\arcgis\desktop10.5\ArcToolbox\Toolboxes\Data Management Tools.tbx\CalculateField" Date="20180214" Time="080005">CalculateField E:\JCBUSTOSD_2018\MARCO\AJUSTE_MARCO_2017\13_Bolivar\p13.gdb\URBANO\IM_UCU SCC_MZ Left( [COD_DANE],20 ) VB #</Process><Process Name="Calculate Field (2)" ToolSource="c:\program files (x86)\arcgis\desktop10.5\ArcToolbox\Toolboxes\Data Management Tools.tbx\CalculateField" Date="20180214" Time="080012">CalculateField E:\JCBUSTOSD_2018\MARCO\AJUSTE_MARCO_2017\13_Bolivar\p13.gdb\URBANO\IM_UCU STT_MZ Left( [COD_DANE],18 ) VB #</Process><Process Name="Calculate Field (3)" ToolSource="c:\program files (x86)\arcgis\desktop10.5\ArcToolbox\Toolboxes\Data Management Tools.tbx\CalculateField" Date="20180214" Time="080019">CalculateField E:\JCBUSTOSD_2018\MARCO\AJUSTE_MARCO_2017\13_Bolivar\p13.gdb\URBANO\IM_UCU CCPOB_MZ "Left( [COD_DANE], 5 ) &amp;Mid( [COD_DANE],12,3 )" VB #</Process><Process Name="Delete Field" ToolSource="c:\program files (x86)\arcgis\desktop10.5\ArcToolbox\Toolboxes\Data Management Tools.tbx\DeleteField" Date="20180214" Time="080126">DeleteField E:\JCBUSTOSD_2018\MARCO\AJUSTE_MARCO_2017\13_Bolivar\p13.gdb\URBANO\IM_UCU SCC_MZ;STT_MZ;CCPOB_MZ</Process><Process Name="Add Field (2)" ToolSource="c:\program files (x86)\arcgis\desktop10.5\ArcToolbox\Toolboxes\Data Management Tools.tbx\AddField" Date="20180220" Time="124912">AddField E:\JCBUSTOSD_2018\MARCO\AJUSTE_MARCO_2017\13_Bolivar\p13.gdb\URBANO\IM_UCU SECCION TEXT # # 20 # NULLABLE NON_REQUIRED #</Process><Process Name="Calculate Field (2)" ToolSource="c:\program files (x86)\arcgis\desktop10.5\ArcToolbox\Toolboxes\Data Management Tools.tbx\CalculateField" Date="20180220" Time="124919">CalculateField E:\JCBUSTOSD_2018\MARCO\AJUSTE_MARCO_2017\13_Bolivar\p13.gdb\URBANO\IM_UCU SECCION Left( [COD_DANE],20 ) VB #</Process><Process Name="Add Field (4)" ToolSource="c:\program files (x86)\arcgis\desktop10.5\ArcToolbox\Toolboxes\Data Management Tools.tbx\AddField" Date="20180220" Time="124919">AddField E:\JCBUSTOSD_2018\MARCO\AJUSTE_MARCO_2017\13_Bolivar\p13.gdb\URBANO\IM_UCU SECTOR TEXT # # # # NULLABLE NON_REQUIRED #</Process><Process Name="Calculate Field (8)" ToolSource="c:\program files (x86)\arcgis\desktop10.5\ArcToolbox\Toolboxes\Data Management Tools.tbx\CalculateField" Date="20180220" Time="124925">CalculateField E:\JCBUSTOSD_2018\MARCO\AJUSTE_MARCO_2017\13_Bolivar\p13.gdb\URBANO\IM_UCU SECTOR Left( [COD_DANE],18 ) VB #</Process><Process Name="Add Field (6)" ToolSource="c:\program files (x86)\arcgis\desktop10.5\ArcToolbox\Toolboxes\Data Management Tools.tbx\AddField" Date="20180220" Time="125008">AddField E:\JCBUSTOSD_2018\MARCO\AJUSTE_MARCO_2017\13_Bolivar\p13.gdb\URBANO\IM_UCU CPOB TEXT # # # # NULLABLE NON_REQUIRED #</Process><Process Name="Calculate Field (14)" ToolSource="c:\program files (x86)\arcgis\desktop10.5\ArcToolbox\Toolboxes\Data Management Tools.tbx\CalculateField" Date="20180220" Time="125015">CalculateField E:\JCBUSTOSD_2018\MARCO\AJUSTE_MARCO_2017\13_Bolivar\p13.gdb\URBANO\IM_UCU CPOB "Left( [COD_DANE], 5 ) &amp;Mid(  [COD_DANE] ,12,3)" VB #</Process><Process Name="Add Field" ToolSource="c:\program files (x86)\arcgis\desktop10.5\ArcToolbox\Toolboxes\Data Management Tools.tbx\AddField" Date="20180220" Time="125116">AddField E:\JCBUSTOSD_2018\MARCO\AJUSTE_MARCO_2017\13_Bolivar\p13.gdb\URBANO\IM_UCU SCC_MZ TEXT # # # # NULLABLE NON_REQUIRED #</Process><Process Name="Add Field (2)" ToolSource="c:\program files (x86)\arcgis\desktop10.5\ArcToolbox\Toolboxes\Data Management Tools.tbx\AddField" Date="20180220" Time="125117">AddField E:\JCBUSTOSD_2018\MARCO\AJUSTE_MARCO_2017\13_Bolivar\p13.gdb\URBANO\IM_UCU STT_MZ TEXT # # # # NULLABLE NON_REQUIRED #</Process><Process Name="Add Field (3)" ToolSource="c:\program files (x86)\arcgis\desktop10.5\ArcToolbox\Toolboxes\Data Management Tools.tbx\AddField" Date="20180220" Time="125118">AddField E:\JCBUSTOSD_2018\MARCO\AJUSTE_MARCO_2017\13_Bolivar\p13.gdb\URBANO\IM_UCU CCPOB_MZ TEXT # # # # NULLABLE NON_REQUIRED #</Process><Process Name="Calculate Field" ToolSource="c:\program files (x86)\arcgis\desktop10.5\ArcToolbox\Toolboxes\Data Management Tools.tbx\CalculateField" Date="20180220" Time="125124">CalculateField E:\JCBUSTOSD_2018\MARCO\AJUSTE_MARCO_2017\13_Bolivar\p13.gdb\URBANO\IM_UCU SCC_MZ Left( [COD_DANE],20 ) VB #</Process><Process Name="Calculate Field (2)" ToolSource="c:\program files (x86)\arcgis\desktop10.5\ArcToolbox\Toolboxes\Data Management Tools.tbx\CalculateField" Date="20180220" Time="125131">CalculateField E:\JCBUSTOSD_2018\MARCO\AJUSTE_MARCO_2017\13_Bolivar\p13.gdb\URBANO\IM_UCU STT_MZ Left( [COD_DANE],18 ) VB #</Process><Process Name="Calculate Field (3)" ToolSource="c:\program files (x86)\arcgis\desktop10.5\ArcToolbox\Toolboxes\Data Management Tools.tbx\CalculateField" Date="20180220" Time="125138">CalculateField E:\JCBUSTOSD_2018\MARCO\AJUSTE_MARCO_2017\13_Bolivar\p13.gdb\URBANO\IM_UCU CCPOB_MZ "Left( [COD_DANE], 5 ) &amp;Mid( [COD_DANE],12,3 )" VB #</Process><Process Name="Delete Field" ToolSource="c:\program files (x86)\arcgis\desktop10.5\ArcToolbox\Toolboxes\Data Management Tools.tbx\DeleteField" Date="20180220" Time="125244">DeleteField E:\JCBUSTOSD_2018\MARCO\AJUSTE_MARCO_2017\13_Bolivar\p13.gdb\URBANO\IM_UCU SCC_MZ;STT_MZ;CCPOB_MZ</Process><Process Name="Add Field (2)" ToolSource="c:\program files (x86)\arcgis\desktop10.5\ArcToolbox\Toolboxes\Data Management Tools.tbx\AddField" Date="20180221" Time="120610">AddField E:\JCBUSTOSD_2018\MARCO\AJUSTE_MARCO_2017\GDB_POR_DPTO_FINALES\p13.gdb\URBANO\IM_UCU SECCION TEXT # # 20 # NULLABLE NON_REQUIRED #</Process><Process Name="Calculate Field (2)" ToolSource="c:\program files (x86)\arcgis\desktop10.5\ArcToolbox\Toolboxes\Data Management Tools.tbx\CalculateField" Date="20180221" Time="120617">CalculateField E:\JCBUSTOSD_2018\MARCO\AJUSTE_MARCO_2017\GDB_POR_DPTO_FINALES\p13.gdb\URBANO\IM_UCU SECCION Left( [COD_DANE],20 ) VB #</Process><Process Name="Add Field (4)" ToolSource="c:\program files (x86)\arcgis\desktop10.5\ArcToolbox\Toolboxes\Data Management Tools.tbx\AddField" Date="20180221" Time="120617">AddField E:\JCBUSTOSD_2018\MARCO\AJUSTE_MARCO_2017\GDB_POR_DPTO_FINALES\p13.gdb\URBANO\IM_UCU SECTOR TEXT # # # # NULLABLE NON_REQUIRED #</Process><Process Name="Calculate Field (8)" ToolSource="c:\program files (x86)\arcgis\desktop10.5\ArcToolbox\Toolboxes\Data Management Tools.tbx\CalculateField" Date="20180221" Time="120625">CalculateField E:\JCBUSTOSD_2018\MARCO\AJUSTE_MARCO_2017\GDB_POR_DPTO_FINALES\p13.gdb\URBANO\IM_UCU SECTOR Left( [COD_DANE],18 ) VB #</Process><Process Name="Add Field (6)" ToolSource="c:\program files (x86)\arcgis\desktop10.5\ArcToolbox\Toolboxes\Data Management Tools.tbx\AddField" Date="20180221" Time="120712">AddField E:\JCBUSTOSD_2018\MARCO\AJUSTE_MARCO_2017\GDB_POR_DPTO_FINALES\p13.gdb\URBANO\IM_UCU CPOB TEXT # # # # NULLABLE NON_REQUIRED #</Process><Process Name="Calculate Field (14)" ToolSource="c:\program files (x86)\arcgis\desktop10.5\ArcToolbox\Toolboxes\Data Management Tools.tbx\CalculateField" Date="20180221" Time="120720">CalculateField E:\JCBUSTOSD_2018\MARCO\AJUSTE_MARCO_2017\GDB_POR_DPTO_FINALES\p13.gdb\URBANO\IM_UCU CPOB "Left( [COD_DANE], 5 ) &amp;Mid(  [COD_DANE] ,12,3)" VB #</Process><Process Name="Add Field" ToolSource="c:\program files (x86)\arcgis\desktop10.5\ArcToolbox\Toolboxes\Data Management Tools.tbx\AddField" Date="20180221" Time="120821">AddField E:\JCBUSTOSD_2018\MARCO\AJUSTE_MARCO_2017\GDB_POR_DPTO_FINALES\p13.gdb\URBANO\IM_UCU SCC_MZ TEXT # # # # NULLABLE NON_REQUIRED #</Process><Process Name="Add Field (2)" ToolSource="c:\program files (x86)\arcgis\desktop10.5\ArcToolbox\Toolboxes\Data Management Tools.tbx\AddField" Date="20180221" Time="120822">AddField E:\JCBUSTOSD_2018\MARCO\AJUSTE_MARCO_2017\GDB_POR_DPTO_FINALES\p13.gdb\URBANO\IM_UCU STT_MZ TEXT # # # # NULLABLE NON_REQUIRED #</Process><Process Name="Add Field (3)" ToolSource="c:\program files (x86)\arcgis\desktop10.5\ArcToolbox\Toolboxes\Data Management Tools.tbx\AddField" Date="20180221" Time="120822">AddField E:\JCBUSTOSD_2018\MARCO\AJUSTE_MARCO_2017\GDB_POR_DPTO_FINALES\p13.gdb\URBANO\IM_UCU CCPOB_MZ TEXT # # # # NULLABLE NON_REQUIRED #</Process><Process Name="Calculate Field" ToolSource="c:\program files (x86)\arcgis\desktop10.5\ArcToolbox\Toolboxes\Data Management Tools.tbx\CalculateField" Date="20180221" Time="120829">CalculateField E:\JCBUSTOSD_2018\MARCO\AJUSTE_MARCO_2017\GDB_POR_DPTO_FINALES\p13.gdb\URBANO\IM_UCU SCC_MZ Left( [COD_DANE],20 ) VB #</Process><Process Name="Calculate Field (2)" ToolSource="c:\program files (x86)\arcgis\desktop10.5\ArcToolbox\Toolboxes\Data Management Tools.tbx\CalculateField" Date="20180221" Time="120836">CalculateField E:\JCBUSTOSD_2018\MARCO\AJUSTE_MARCO_2017\GDB_POR_DPTO_FINALES\p13.gdb\URBANO\IM_UCU STT_MZ Left( [COD_DANE],18 ) VB #</Process><Process Name="Calculate Field (3)" ToolSource="c:\program files (x86)\arcgis\desktop10.5\ArcToolbox\Toolboxes\Data Management Tools.tbx\CalculateField" Date="20180221" Time="120843">CalculateField E:\JCBUSTOSD_2018\MARCO\AJUSTE_MARCO_2017\GDB_POR_DPTO_FINALES\p13.gdb\URBANO\IM_UCU CCPOB_MZ "Left( [COD_DANE], 5 ) &amp;Mid( [COD_DANE],12,3 )" VB #</Process><Process Name="Delete Field" ToolSource="c:\program files (x86)\arcgis\desktop10.5\ArcToolbox\Toolboxes\Data Management Tools.tbx\DeleteField" Date="20180221" Time="120951">DeleteField E:\JCBUSTOSD_2018\MARCO\AJUSTE_MARCO_2017\GDB_POR_DPTO_FINALES\p13.gdb\URBANO\IM_UCU SCC_MZ;STT_MZ;CCPOB_MZ</Process><Process Name="Add Field (2)" ToolSource="c:\program files (x86)\arcgis\desktop10.5\ArcToolbox\Toolboxes\Data Management Tools.tbx\AddField" Date="20180221" Time="135708">AddField E:\JCBUSTOSD_2018\MARCO\AJUSTE_MARCO_2017\GDB_POR_DPTO_FINALES\p13.gdb\URBANO\IM_UCU SECCION TEXT # # 20 # NULLABLE NON_REQUIRED #</Process><Process Name="Calculate Field (2)" ToolSource="c:\program files (x86)\arcgis\desktop10.5\ArcToolbox\Toolboxes\Data Management Tools.tbx\CalculateField" Date="20180221" Time="135714">CalculateField E:\JCBUSTOSD_2018\MARCO\AJUSTE_MARCO_2017\GDB_POR_DPTO_FINALES\p13.gdb\URBANO\IM_UCU SECCION Left( [COD_DANE],20 ) VB #</Process><Process Name="Add Field (4)" ToolSource="c:\program files (x86)\arcgis\desktop10.5\ArcToolbox\Toolboxes\Data Management Tools.tbx\AddField" Date="20180221" Time="135714">AddField E:\JCBUSTOSD_2018\MARCO\AJUSTE_MARCO_2017\GDB_POR_DPTO_FINALES\p13.gdb\URBANO\IM_UCU SECTOR TEXT # # # # NULLABLE NON_REQUIRED #</Process><Process Name="Calculate Field (8)" ToolSource="c:\program files (x86)\arcgis\desktop10.5\ArcToolbox\Toolboxes\Data Management Tools.tbx\CalculateField" Date="20180221" Time="135721">CalculateField E:\JCBUSTOSD_2018\MARCO\AJUSTE_MARCO_2017\GDB_POR_DPTO_FINALES\p13.gdb\URBANO\IM_UCU SECTOR Left( [COD_DANE],18 ) VB #</Process><Process Name="Add Field (6)" ToolSource="c:\program files (x86)\arcgis\desktop10.5\ArcToolbox\Toolboxes\Data Management Tools.tbx\AddField" Date="20180221" Time="135806">AddField E:\JCBUSTOSD_2018\MARCO\AJUSTE_MARCO_2017\GDB_POR_DPTO_FINALES\p13.gdb\URBANO\IM_UCU CPOB TEXT # # # # NULLABLE NON_REQUIRED #</Process><Process Name="Calculate Field (14)" ToolSource="c:\program files (x86)\arcgis\desktop10.5\ArcToolbox\Toolboxes\Data Management Tools.tbx\CalculateField" Date="20180221" Time="135813">CalculateField E:\JCBUSTOSD_2018\MARCO\AJUSTE_MARCO_2017\GDB_POR_DPTO_FINALES\p13.gdb\URBANO\IM_UCU CPOB "Left( [COD_DANE], 5 ) &amp;Mid(  [COD_DANE] ,12,3)" VB #</Process><Process Name="Add Field" ToolSource="c:\program files (x86)\arcgis\desktop10.5\ArcToolbox\Toolboxes\Data Management Tools.tbx\AddField" Date="20180221" Time="135916">AddField E:\JCBUSTOSD_2018\MARCO\AJUSTE_MARCO_2017\GDB_POR_DPTO_FINALES\p13.gdb\URBANO\IM_UCU SCC_MZ TEXT # # # # NULLABLE NON_REQUIRED #</Process><Process Name="Add Field (2)" ToolSource="c:\program files (x86)\arcgis\desktop10.5\ArcToolbox\Toolboxes\Data Management Tools.tbx\AddField" Date="20180221" Time="135917">AddField E:\JCBUSTOSD_2018\MARCO\AJUSTE_MARCO_2017\GDB_POR_DPTO_FINALES\p13.gdb\URBANO\IM_UCU STT_MZ TEXT # # # # NULLABLE NON_REQUIRED #</Process><Process Name="Add Field (3)" ToolSource="c:\program files (x86)\arcgis\desktop10.5\ArcToolbox\Toolboxes\Data Management Tools.tbx\AddField" Date="20180221" Time="135917">AddField E:\JCBUSTOSD_2018\MARCO\AJUSTE_MARCO_2017\GDB_POR_DPTO_FINALES\p13.gdb\URBANO\IM_UCU CCPOB_MZ TEXT # # # # NULLABLE NON_REQUIRED #</Process><Process Name="Calculate Field" ToolSource="c:\program files (x86)\arcgis\desktop10.5\ArcToolbox\Toolboxes\Data Management Tools.tbx\CalculateField" Date="20180221" Time="135924">CalculateField E:\JCBUSTOSD_2018\MARCO\AJUSTE_MARCO_2017\GDB_POR_DPTO_FINALES\p13.gdb\URBANO\IM_UCU SCC_MZ Left( [COD_DANE],20 ) VB #</Process><Process Name="Calculate Field (2)" ToolSource="c:\program files (x86)\arcgis\desktop10.5\ArcToolbox\Toolboxes\Data Management Tools.tbx\CalculateField" Date="20180221" Time="135931">CalculateField E:\JCBUSTOSD_2018\MARCO\AJUSTE_MARCO_2017\GDB_POR_DPTO_FINALES\p13.gdb\URBANO\IM_UCU STT_MZ Left( [COD_DANE],18 ) VB #</Process><Process Name="Calculate Field (3)" ToolSource="c:\program files (x86)\arcgis\desktop10.5\ArcToolbox\Toolboxes\Data Management Tools.tbx\CalculateField" Date="20180221" Time="135939">CalculateField E:\JCBUSTOSD_2018\MARCO\AJUSTE_MARCO_2017\GDB_POR_DPTO_FINALES\p13.gdb\URBANO\IM_UCU CCPOB_MZ "Left( [COD_DANE], 5 ) &amp;Mid( [COD_DANE],12,3 )" VB #</Process><Process Name="Delete Field" ToolSource="c:\program files (x86)\arcgis\desktop10.5\ArcToolbox\Toolboxes\Data Management Tools.tbx\DeleteField" Date="20180221" Time="140047">DeleteField E:\JCBUSTOSD_2018\MARCO\AJUSTE_MARCO_2017\GDB_POR_DPTO_FINALES\p13.gdb\URBANO\IM_UCU SCC_MZ;STT_MZ;CCPOB_MZ</Process><Process ToolSource="c:\program files (x86)\arcgis\desktop10.5\ArcToolbox\Toolboxes\Data Management Tools.tbx\CalculateField" Date="20180226" Time="102847">CalculateField "Unidad de Cobertura Urbana" ENTIDAD "1" VB #</Process><Process ToolSource="c:\program files (x86)\arcgis\desktop10.5\ArcToolbox\Toolboxes\Data Management Tools.tbx\CalculateField" Date="20180226" Time="103204">CalculateField "Unidad de Cobertura Urbana" TIPO_CATASTRO "4" VB #</Process><Process ToolSource="c:\program files (x86)\arcgis\desktop10.3\ArcToolbox\Toolboxes\Data Management Tools.tbx\CalculateField" Date="20180410" Time="113256">CalculateField MGN_URB_MANZANA MANZ_CAG [MANZ_CAG_] VB #</Process><Process ToolSource="c:\program files (x86)\arcgis\desktop10.3\ArcToolbox\Toolboxes\Data Management Tools.tbx\CalculateField" Date="20180410" Time="113356">CalculateField MGN_URB_MANZANA MANZ_CCNCT [MANZ_CDANE_] VB #</Process><Process ToolSource="c:\program files (x86)\arcgis\desktop10.3\ArcToolbox\Toolboxes\Data Management Tools.tbx\CalculateField" Date="20180410" Time="113551">CalculateField MGN_URB_MANZANA CPOB_CCDGO [CPOB_CCDGO_] VB #</Process><Process ToolSource="c:\program files (x86)\arcgis\desktop10.3\ArcToolbox\Toolboxes\Data Management Tools.tbx\CalculateField" Date="20180410" Time="113711">CalculateField MGN_URB_MANZANA SETR_CCDGO Mid( [MANZ_CCNCT],7,3 ) VB #</Process><Process ToolSource="c:\program files (x86)\arcgis\desktop10.3\ArcToolbox\Toolboxes\Data Management Tools.tbx\CalculateField" Date="20180410" Time="113806">CalculateField MGN_URB_MANZANA SECR_CCDGO Mid( [MANZ_CCNCT],10,2 ) VB #</Process><Process ToolSource="c:\program files (x86)\arcgis\desktop10.3\ArcToolbox\Toolboxes\Data Management Tools.tbx\CalculateField" Date="20180410" Time="113923">CalculateField MGN_URB_MANZANA SETU_CCDGO Mid( [MANZ_CCNCT],15,4 ) VB #</Process><Process ToolSource="c:\program files (x86)\arcgis\desktop10.3\ArcToolbox\Toolboxes\Data Management Tools.tbx\CalculateField" Date="20180410" Time="114009">CalculateField MGN_URB_MANZANA SECU_CCDGO Mid( [MANZ_CCNCT],19,2 ) VB #</Process><Process ToolSource="c:\program files (x86)\arcgis\desktop10.3\ArcToolbox\Toolboxes\Data Management Tools.tbx\CalculateField" Date="20180410" Time="114049">CalculateField MGN_URB_MANZANA MANZ_CCDGO Mid( [MANZ_CCNCT],21,2 ) VB #</Process><Process ToolSource="c:\program files (x86)\arcgis\desktop10.5\ArcToolbox\Toolboxes\Data Management Tools.tbx\CalculateField" Date="20180411" Time="122026">CalculateField MODELO_JIMMY\MGN_URB_MANZANA SECC_RUR "[SETR_CCDGO] &amp; [SECR_CCDGO]" VB #</Process><Process ToolSource="c:\program files (x86)\arcgis\desktop10.5\ArcToolbox\Toolboxes\Data Management Tools.tbx\CalculateField" Date="20180411" Time="123023">CalculateField MODELO_JIMMY\MGN_URB_MANZANA SECC_RUR "[SETR_CCDGO] &amp; [SECR_CCDGO]" VB #</Process><Process ToolSource="c:\program files (x86)\arcgis\desktop10.5\ArcToolbox\Toolboxes\Data Management Tools.tbx\CalculateField" Date="20180411" Time="135629">CalculateField MODELO_JIMMY\MGN_URB_MANZANA SECC_RUR Left( [MANZ_CCNCT],11 ) VB #</Process><Process ToolSource="c:\program files (x86)\arcgis\desktop10.5\ArcToolbox\Toolboxes\Data Management Tools.tbx\CalculateField" Date="20180411" Time="135719">CalculateField MODELO_JIMMY\MGN_URB_MANZANA SECC_11 Left( [MANZ_CCNCT],11 ) VB #</Process><Process ToolSource="c:\program files (x86)\arcgis\desktop10.5\ArcToolbox\Toolboxes\Data Management Tools.tbx\CalculateField" Date="20180411" Time="135847">CalculateField MODELO_JIMMY\MGN_URB_MANZANA SECC_5 RIGHT( [SECC_11] ,5) VB #</Process><Process ToolSource="c:\program files (x86)\arcgis\desktop10.5\ArcToolbox\Toolboxes\Data Management Tools.tbx\CalculateField" Date="20180411" Time="135956">CalculateField MODELO_JIMMY\MGN_URB_MANZANA SECC_11 LEFT( [MANZ_CCNCT] ,11) VB #</Process><Process ToolSource="c:\program files (x86)\arcgis\desktop10.5\ArcToolbox\Toolboxes\Data Management Tools.tbx\CalculateField" Date="20180412" Time="091103">CalculateField MODELO_JIMMY\MGN_URB_MANZANA MPIO Right( [CPOB_CCDGO],3 ) VB #</Process><Process ToolSource="c:\program files (x86)\arcgis\desktop10.5\ArcToolbox\Toolboxes\Data Management Tools.tbx\CalculateField" Date="20180412" Time="091136">CalculateField MODELO_JIMMY\MGN_URB_MANZANA CPOB Right( [CPOB_CCDGO] ,3) VB #</Process><Process ToolSource="c:\program files (x86)\arcgis\desktop10.5\ArcToolbox\Toolboxes\Data Management Tools.tbx\CalculateField" Date="20180412" Time="091151">CalculateField MODELO_JIMMY\MGN_URB_MANZANA MPIO Right( [MPIO_CCDGO] ,3) VB #</Process><Process ToolSource="c:\program files (x86)\arcgis\desktop10.5\ArcToolbox\Toolboxes\Data Management Tools.tbx\CalculateField" Date="20180412" Time="091856">CalculateField MODELO_JIMMY\MGN_URB_MANZANA SECC_11 Left( [MANZ_CCNCT],11 ) VB #</Process><Process ToolSource="c:\program files (x86)\arcgis\desktop10.5\ArcToolbox\Toolboxes\Data Management Tools.tbx\CalculateField" Date="20180412" Time="091912">CalculateField MODELO_JIMMY\MGN_URB_MANZANA SECC_5 RIGHT( [SECC_11] ,5) VB #</Process><Process ToolSource="c:\program files (x86)\arcgis\desktop10.5\ArcToolbox\Toolboxes\Data Management Tools.tbx\CalculateField" Date="20180412" Time="092029">CalculateField MODELO_JIMMY\MGN_URB_MANZANA MPIO RIGHT( [MPIO_CCDGO],3 ) VB #</Process><Process ToolSource="c:\program files (x86)\arcgis\desktop10.5\ArcToolbox\Toolboxes\Data Management Tools.tbx\CalculateField" Date="20180412" Time="092154">CalculateField MODELO_JIMMY\MGN_URB_MANZANA MPIO RIGHT( [MPIO_CCDGO],3 ) VB #</Process><Process ToolSource="c:\program files (x86)\arcgis\desktop10.5\ArcToolbox\Toolboxes\Data Management Tools.tbx\CalculateField" Date="20180412" Time="092223">CalculateField MODELO_JIMMY\MGN_URB_MANZANA CPOB RIGHT( [CPOB_CCDGO] ,3) VB #</Process><Process ToolSource="c:\program files (x86)\arcgis\desktop10.5\ArcToolbox\Toolboxes\Data Management Tools.tbx\CalculateField" Date="20180412" Time="092318">CalculateField MODELO_JIMMY\MGN_URB_MANZANA SECC_11 LEFT( [MANZ_CCNCT] ,11) VB #</Process><Process ToolSource="c:\program files (x86)\arcgis\desktop10.5\ArcToolbox\Toolboxes\Data Management Tools.tbx\CalculateField" Date="20180412" Time="095156">CalculateField MODELO_JIMMY\MGN_URB_MANZANA MANZ_CCNCT "[DPTO_CCDGO] &amp; [MPIO] &amp; [CLAS_CCDGO] &amp; [SETR_CCDGO] &amp; [SECR_CCDGO] &amp; [CPOB] &amp; [SETU_CCDGO] &amp; [SECU_CCDGO] &amp; [MANZ_CCDGO]" VB #</Process><Process ToolSource="c:\program files (x86)\arcgis\desktop10.5\ArcToolbox\Toolboxes\Data Management Tools.tbx\CalculateField" Date="20180412" Time="095215">CalculateField MODELO_JIMMY\MGN_URB_MANZANA SECC_5 "[SETR_CCDGO] &amp; [SECR_CCDGO]" VB #</Process><Process ToolSource="c:\program files (x86)\arcgis\desktop10.5\ArcToolbox\Toolboxes\Data Management Tools.tbx\CalculateField" Date="20180412" Time="095228">CalculateField MODELO_JIMMY\MGN_URB_MANZANA SECC_11 Left( [MANZ_CCNCT],11 ) VB #</Process><Process ToolSource="c:\program files (x86)\arcgis\desktop10.5\ArcToolbox\Toolboxes\Data Management Tools.tbx\CalculateField" Date="20180412" Time="105419">CalculateField MODELO_JIMMY\MGN_URB_MANZANA CCT [SECC_11] VB #</Process><Process ToolSource="c:\program files (x86)\arcgis\desktop10.5\ArcToolbox\Toolboxes\Data Management Tools.tbx\CalculateField" Date="20180412" Time="105525">CalculateField MODELO_JIMMY\MGN_URB_MANZANA CCT5 Right( [CCT],5 ) VB #</Process><Process ToolSource="c:\program files (x86)\arcgis\desktop10.5\ArcToolbox\Toolboxes\Data Management Tools.tbx\CalculateField" Date="20180412" Time="124733">CalculateField MODELO_JIMMY\MGN_URB_MANZANA MPIO RIGHT( [MPIO_CCDGO],3 ) VB #</Process><Process ToolSource="c:\program files (x86)\arcgis\desktop10.5\ArcToolbox\Toolboxes\Data Management Tools.tbx\CalculateField" Date="20180412" Time="124753">CalculateField MODELO_JIMMY\MGN_URB_MANZANA CPOB RIGHT( [CPOB_CCDGO] ,3) VB #</Process><Process ToolSource="c:\program files (x86)\arcgis\desktop10.5\ArcToolbox\Toolboxes\Data Management Tools.tbx\CalculateField" Date="20180412" Time="125401">CalculateField MODELO_JIMMY\MGN_URB_MANZANA CCT LEFT( [MANZ_CCNCT] ,11) VB #</Process><Process ToolSource="c:\program files (x86)\arcgis\desktop10.5\ArcToolbox\Toolboxes\Data Management Tools.tbx\CalculateField" Date="20180412" Time="125422">CalculateField MODELO_JIMMY\MGN_URB_MANZANA CCT5 RIGHT( [CCT] ,5) VB #</Process><Process ToolSource="c:\program files (x86)\arcgis\desktop10.5\ArcToolbox\Toolboxes\Data Management Tools.tbx\CalculateField" Date="20180412" Time="133226">CalculateField MODELO_JIMMY\MGN_URB_MANZANA MPIO RIGHT( [MPIO_CCDGO] ,3) VB #</Process><Process ToolSource="c:\program files (x86)\arcgis\desktop10.5\ArcToolbox\Toolboxes\Data Management Tools.tbx\CalculateField" Date="20180412" Time="133239">CalculateField MODELO_JIMMY\MGN_URB_MANZANA CPOB RIGHT( [CPOB_CCDGO] ,3) VB #</Process><Process ToolSource="c:\program files (x86)\arcgis\desktop10.5\ArcToolbox\Toolboxes\Data Management Tools.tbx\CalculateField" Date="20180412" Time="133301">CalculateField MODELO_JIMMY\MGN_URB_MANZANA CCT Left( [MANZ_CCNCT],11 ) VB #</Process><Process ToolSource="c:\program files (x86)\arcgis\desktop10.5\ArcToolbox\Toolboxes\Data Management Tools.tbx\CalculateField" Date="20180412" Time="133329">CalculateField MODELO_JIMMY\MGN_URB_MANZANA CCT5 RIGHT( [CCT] ,5) VB #</Process><Process ToolSource="c:\program files (x86)\arcgis\desktop10.5\ArcToolbox\Toolboxes\Data Management Tools.tbx\CalculateField" Date="20180412" Time="135319">CalculateField MODELO_JIMMY\MGN_URB_MANZANA MANZ_CCNCT "[DPTO_CCDGO] &amp; [MPIO] &amp; [CLAS_CCDGO] &amp; [SETR_CCDGO] &amp; [SECR_CCDGO] &amp; [CPOB] &amp; [SETU_CCDGO] &amp; [SECU_CCDGO] &amp; [MANZ_CCDGO]" VB #</Process><Process ToolSource="c:\program files (x86)\arcgis\desktop10.5\ArcToolbox\Toolboxes\Data Management Tools.tbx\CalculateField" Date="20180412" Time="135330">CalculateField MODELO_JIMMY\MGN_URB_MANZANA CCT Left( [MANZ_CCNCT],11 ) VB #</Process><Process ToolSource="c:\program files (x86)\arcgis\desktop10.5\ArcToolbox\Toolboxes\Data Management Tools.tbx\CalculateField" Date="20180412" Time="135342">CalculateField MODELO_JIMMY\MGN_URB_MANZANA CCT5 RIGHT( [CCT] , 5) VB #</Process><Process ToolSource="c:\program files (x86)\arcgis\desktop10.5\ArcToolbox\Toolboxes\Data Management Tools.tbx\CalculateField" Date="20180412" Time="135418">CalculateField MODELO_JIMMY\MGN_URB_MANZANA MPIO Right( [MPIO_CCDGO],3 ) VB #</Process><Process ToolSource="c:\program files (x86)\arcgis\desktop10.5\ArcToolbox\Toolboxes\Data Management Tools.tbx\CalculateField" Date="20180412" Time="135429">CalculateField MODELO_JIMMY\MGN_URB_MANZANA CPOB Right( [CPOB_CCDGO] ,3) VB #</Process><Process ToolSource="c:\program files (x86)\arcgis\desktop10.5\ArcToolbox\Toolboxes\Data Management Tools.tbx\CalculateField" Date="20180412" Time="135445">CalculateField MODELO_JIMMY\MGN_URB_MANZANA CCT Left( [MANZ_CCNCT],11 ) VB #</Process><Process ToolSource="c:\program files (x86)\arcgis\desktop10.5\ArcToolbox\Toolboxes\Data Management Tools.tbx\CalculateField" Date="20180412" Time="135500">CalculateField MODELO_JIMMY\MGN_URB_MANZANA CCT5 RIGHT( [CCT] ,5) VB #</Process><Process ToolSource="c:\program files (x86)\arcgis\desktop10.5\ArcToolbox\Toolboxes\Data Management Tools.tbx\CalculateField" Date="20180413" Time="095422">CalculateField MODELO_JIMMY\MGN_URB_MANZANA MPIO Right( [MPIO_CCDGO],3 ) VB #</Process><Process ToolSource="c:\program files (x86)\arcgis\desktop10.5\ArcToolbox\Toolboxes\Data Management Tools.tbx\CalculateField" Date="20180413" Time="095437">CalculateField MODELO_JIMMY\MGN_URB_MANZANA CPOB Right( [CPOB_CCDGO] ,3) VB #</Process><Process ToolSource="c:\program files (x86)\arcgis\desktop10.5\ArcToolbox\Toolboxes\Data Management Tools.tbx\CalculateField" Date="20180413" Time="095822">CalculateField MODELO_JIMMY\MGN_URB_MANZANA MANZ_CCNCT "[DPTO_CCDGO] &amp; [MPIO] &amp; [CLAS_CCDGO] &amp; [SETR_CCDGO] &amp; [SECR_CCDGO] &amp; [CPOB] &amp; [SETU_CCDGO] &amp; [SECU_CCDGO] &amp; [MANZ_CCDGO]" VB #</Process><Process ToolSource="c:\program files (x86)\arcgis\desktop10.5\ArcToolbox\Toolboxes\Data Management Tools.tbx\CalculateField" Date="20180413" Time="110619">CalculateField MODELO_JIMMY\MGN_URB_MANZANA CCT Left( [MANZ_CCNCT],11 ) VB #</Process><Process ToolSource="c:\program files (x86)\arcgis\desktop10.5\ArcToolbox\Toolboxes\Data Management Tools.tbx\CalculateField" Date="20180413" Time="110719">CalculateField MODELO_JIMMY\MGN_URB_MANZANA CCT Left( [MANZ_CCNCT],11 ) VB #</Process><Process ToolSource="c:\program files (x86)\arcgis\desktop10.5\ArcToolbox\Toolboxes\Data Management Tools.tbx\CalculateField" Date="20180413" Time="110811">CalculateField MODELO_JIMMY\MGN_URB_MANZANA CCT Left( [MANZ_CCNCT],11 ) VB #</Process><Process ToolSource="c:\program files (x86)\arcgis\desktop10.5\ArcToolbox\Toolboxes\Data Management Tools.tbx\CalculateField" Date="20180413" Time="113642">CalculateField MODELO_JIMMY\MGN_URB_MANZANA MPIO Right( [MPIO_CCDGO],3 ) VB #</Process><Process ToolSource="c:\program files (x86)\arcgis\desktop10.5\ArcToolbox\Toolboxes\Data Management Tools.tbx\CalculateField" Date="20180413" Time="113650">CalculateField MODELO_JIMMY\MGN_URB_MANZANA CPOB Right( [CPOB_CCDGO] ,3) VB #</Process><Process ToolSource="c:\program files (x86)\arcgis\desktop10.5\ArcToolbox\Toolboxes\Data Management Tools.tbx\CalculateField" Date="20180413" Time="113723">CalculateField MODELO_JIMMY\MGN_URB_MANZANA MANZ_CCNCT "[DPTO_CCDGO] &amp; [MPIO] &amp; [CLAS_CCDGO] &amp; [SETR_CCDGO] &amp; [SECR_CCDGO] &amp; [CPOB] &amp; [SETU_CCDGO] &amp; [SECU_CCDGO] &amp; [MANZ_CCDGO]" VB #</Process><Process ToolSource="c:\program files (x86)\arcgis\desktop10.5\ArcToolbox\Toolboxes\Data Management Tools.tbx\CalculateField" Date="20180413" Time="113737">CalculateField MODELO_JIMMY\MGN_URB_MANZANA CCT Left( [MANZ_CCNCT],11 ) VB #</Process><Process ToolSource="c:\program files (x86)\arcgis\desktop10.5\ArcToolbox\Toolboxes\Data Management Tools.tbx\CalculateField" Date="20180413" Time="121211">CalculateField MODELO_JIMMY\MGN_URB_MANZANA CCT Left( [MANZ_CCNCT],11 ) VB #</Process><Process ToolSource="c:\program files (x86)\arcgis\desktop10.5\ArcToolbox\Toolboxes\Data Management Tools.tbx\CalculateField" Date="20180413" Time="123248">CalculateField MODELO_JIMMY\MGN_URB_MANZANA MANZ_CCNCT "[DPTO_CCDGO] &amp; [MPIO] &amp; [CLAS_CCDGO] &amp; [SETR_CCDGO] &amp; [SECR_CCDGO] &amp; [CPOB] &amp; [SETU_CCDGO] &amp; [SECU_CCDGO] &amp; [MANZ_CCDGO]" VB #</Process><Process ToolSource="c:\program files (x86)\arcgis\desktop10.5\ArcToolbox\Toolboxes\Data Management Tools.tbx\CalculateField" Date="20180413" Time="123329">CalculateField MODELO_JIMMY\MGN_URB_MANZANA CCT Left( [MANZ_CCNCT],11 ) VB #</Process><Process ToolSource="c:\program files (x86)\arcgis\desktop10.5\ArcToolbox\Toolboxes\Data Management Tools.tbx\CalculateField" Date="20180416" Time="105834">CalculateField MODELO_JIMMY\MGN_URB_MANZANA CCT Left( [MANZ_CCNCT],11 ) VB #</Process><Process ToolSource="c:\program files (x86)\arcgis\desktop10.5\ArcToolbox\Toolboxes\Data Management Tools.tbx\CalculateField" Date="20180416" Time="105846">CalculateField MODELO_JIMMY\MGN_URB_MANZANA CCT5 right( [CCT] ,5) VB #</Process><Process ToolSource="c:\program files (x86)\arcgis\desktop10.5\ArcToolbox\Toolboxes\Data Management Tools.tbx\CalculateField" Date="20180416" Time="105854">CalculateField MODELO_JIMMY\MGN_URB_MANZANA MANZ_CAG "X" VB #</Process><Process ToolSource="c:\program files (x86)\arcgis\desktop10.5\ArcToolbox\Toolboxes\Data Management Tools.tbx\CalculateField" Date="20180416" Time="123045">CalculateField MODELO_JIMMY\MGN_URB_MANZANA MANZ_CAG "X" VB #</Process><Process ToolSource="c:\program files (x86)\arcgis\desktop10.5\ArcToolbox\Toolboxes\Data Management Tools.tbx\CalculateField" Date="20180416" Time="132425">CalculateField MODELO_JIMMY\MGN_URB_MANZANA CLAS_CCDGO "2" VB #</Process><Process ToolSource="c:\program files (x86)\arcgis\desktop10.5\ArcToolbox\Toolboxes\Data Management Tools.tbx\CalculateField" Date="20180416" Time="135634">CalculateField MODELO_JIMMY\MGN_URB_MANZANA CCT5 RIGHT( [CCT] ,5) VB #</Process><Process ToolSource="c:\program files (x86)\arcgis\desktop10.3\ArcToolbox\Toolboxes\Data Management Tools.tbx\CalculateField" Date="20180417" Time="093639">CalculateField MODELO_JIMMY\MGN_URB_MANZANA SETR_CCDGO "002" VB #</Process><Process ToolSource="c:\program files (x86)\arcgis\desktop10.3\ArcToolbox\Toolboxes\Data Management Tools.tbx\CalculateField" Date="20180417" Time="093658">CalculateField MODELO_JIMMY\MGN_URB_MANZANA SECR_CCDGO "06" VB #</Process><Process ToolSource="c:\program files (x86)\arcgis\desktop10.3\ArcToolbox\Toolboxes\Data Management Tools.tbx\CalculateField" Date="20180417" Time="093735">CalculateField MODELO_JIMMY\MGN_URB_MANZANA MPIO Right( [MPIO_CCDGO],3 ) VB #</Process><Process ToolSource="c:\program files (x86)\arcgis\desktop10.3\ArcToolbox\Toolboxes\Data Management Tools.tbx\CalculateField" Date="20180417" Time="093748">CalculateField MODELO_JIMMY\MGN_URB_MANZANA CPOB Right( [CPOB_CCDGO] ,3) VB #</Process><Process ToolSource="c:\program files (x86)\arcgis\desktop10.3\ArcToolbox\Toolboxes\Data Management Tools.tbx\CalculateField" Date="20180417" Time="093905">CalculateField MODELO_JIMMY\MGN_URB_MANZANA MANZ_CCNCT "[DPTO_CCDGO] &amp; [MPIO] &amp; [CLAS_CCDGO] &amp; [SETR_CCDGO] &amp; [SECR_CCDGO] &amp; [CPOB] &amp; [SETU_CCDGO] &amp; [SECU_CCDGO] &amp; [MANZ_CCDGO]" VB #</Process><Process ToolSource="c:\program files (x86)\arcgis\desktop10.3\ArcToolbox\Toolboxes\Data Management Tools.tbx\CalculateField" Date="20180417" Time="093941">CalculateField MODELO_JIMMY\MGN_URB_MANZANA CCT Left( [MANZ_CCNCT],11 ) VB #</Process><Process ToolSource="c:\program files (x86)\arcgis\desktop10.3\ArcToolbox\Toolboxes\Data Management Tools.tbx\CalculateField" Date="20180417" Time="093957">CalculateField MODELO_JIMMY\MGN_URB_MANZANA CCT5 right( [CCT] ,5) VB #</Process><Process ToolSource="c:\program files (x86)\arcgis\desktop10.3\ArcToolbox\Toolboxes\Data Management Tools.tbx\CalculateField" Date="20180417" Time="094426">CalculateField MODELO_JIMMY\MGN_URB_MANZANA SECR_CCDGO "03" VB #</Process><Process ToolSource="c:\program files (x86)\arcgis\desktop10.3\ArcToolbox\Toolboxes\Data Management Tools.tbx\CalculateField" Date="20180417" Time="094441">CalculateField MODELO_JIMMY\MGN_URB_MANZANA MANZ_CCNCT "[DPTO_CCDGO] &amp; [MPIO] &amp; [CLAS_CCDGO] &amp; [SETR_CCDGO] &amp; [SECR_CCDGO] &amp; [CPOB] &amp; [SETU_CCDGO] &amp; [SECU_CCDGO] &amp; [MANZ_CCDGO]" VB #</Process><Process ToolSource="c:\program files (x86)\arcgis\desktop10.3\ArcToolbox\Toolboxes\Data Management Tools.tbx\CalculateField" Date="20180417" Time="094505">CalculateField MODELO_JIMMY\MGN_URB_MANZANA CCT Left( [MANZ_CCNCT],11 ) VB #</Process><Process ToolSource="c:\program files (x86)\arcgis\desktop10.3\ArcToolbox\Toolboxes\Data Management Tools.tbx\CalculateField" Date="20180417" Time="094528">CalculateField MODELO_JIMMY\MGN_URB_MANZANA CCT5 Right( [CCT],5 ) VB #</Process><Process ToolSource="c:\program files (x86)\arcgis\desktop10.3\ArcToolbox\Toolboxes\Data Management Tools.tbx\CalculateField" Date="20180417" Time="094556">CalculateField MODELO_JIMMY\MGN_URB_MANZANA SETR_CCDGO "001" VB #</Process><Process ToolSource="c:\program files (x86)\arcgis\desktop10.3\ArcToolbox\Toolboxes\Data Management Tools.tbx\CalculateField" Date="20180417" Time="094606">CalculateField MODELO_JIMMY\MGN_URB_MANZANA SECR_CCDGO "06" VB #</Process><Process ToolSource="c:\program files (x86)\arcgis\desktop10.3\ArcToolbox\Toolboxes\Data Management Tools.tbx\CalculateField" Date="20180417" Time="094622">CalculateField MODELO_JIMMY\MGN_URB_MANZANA MANZ_CCNCT "[DPTO_CCDGO] &amp; [MPIO] &amp; [CLAS_CCDGO] &amp; [SETR_CCDGO] &amp; [SECR_CCDGO] &amp; [CPOB] &amp; [SETU_CCDGO] &amp; [SECU_CCDGO] &amp; [MANZ_CCDGO]" VB #</Process><Process ToolSource="c:\program files (x86)\arcgis\desktop10.3\ArcToolbox\Toolboxes\Data Management Tools.tbx\CalculateField" Date="20180417" Time="094638">CalculateField MODELO_JIMMY\MGN_URB_MANZANA CCT Left( [MANZ_CCNCT],11 ) VB #</Process><Process ToolSource="c:\program files (x86)\arcgis\desktop10.3\ArcToolbox\Toolboxes\Data Management Tools.tbx\CalculateField" Date="20180417" Time="094650">CalculateField MODELO_JIMMY\MGN_URB_MANZANA CCT5 Right( [CCT],5 ) VB #</Process><Process ToolSource="c:\program files (x86)\arcgis\desktop10.3\ArcToolbox\Toolboxes\Data Management Tools.tbx\CalculateField" Date="20180417" Time="094718">CalculateField MODELO_JIMMY\MGN_URB_MANZANA SETR_CCDGO "005" VB #</Process><Process ToolSource="c:\program files (x86)\arcgis\desktop10.3\ArcToolbox\Toolboxes\Data Management Tools.tbx\CalculateField" Date="20180417" Time="094740">CalculateField MODELO_JIMMY\MGN_URB_MANZANA MANZ_CCNCT "[DPTO_CCDGO] &amp; [MPIO] &amp; [CLAS_CCDGO] &amp; [SETR_CCDGO] &amp; [SECR_CCDGO] &amp; [CPOB] &amp; [SETU_CCDGO] &amp; [SECU_CCDGO] &amp; [MANZ_CCDGO]" VB #</Process><Process ToolSource="c:\program files (x86)\arcgis\desktop10.3\ArcToolbox\Toolboxes\Data Management Tools.tbx\CalculateField" Date="20180417" Time="094752">CalculateField MODELO_JIMMY\MGN_URB_MANZANA CCT Left( [MANZ_CCNCT],11 ) VB #</Process><Process ToolSource="c:\program files (x86)\arcgis\desktop10.3\ArcToolbox\Toolboxes\Data Management Tools.tbx\CalculateField" Date="20180417" Time="094807">CalculateField MODELO_JIMMY\MGN_URB_MANZANA CCT5 Right( [CCT],5 ) VB #</Process><Process ToolSource="c:\program files (x86)\arcgis\desktop10.3\ArcToolbox\Toolboxes\Data Management Tools.tbx\CalculateField" Date="20180417" Time="094859">CalculateField MODELO_JIMMY\MGN_URB_MANZANA SECR_CCDGO "04" VB #</Process><Process ToolSource="c:\program files (x86)\arcgis\desktop10.3\ArcToolbox\Toolboxes\Data Management Tools.tbx\CalculateField" Date="20180417" Time="094916">CalculateField MODELO_JIMMY\MGN_URB_MANZANA MANZ_CCNCT "[DPTO_CCDGO] &amp; [MPIO] &amp; [CLAS_CCDGO] &amp; [SETR_CCDGO] &amp; [SECR_CCDGO] &amp; [CPOB] &amp; [SETU_CCDGO] &amp; [SECU_CCDGO] &amp; [MANZ_CCDGO]" VB #</Process><Process ToolSource="c:\program files (x86)\arcgis\desktop10.3\ArcToolbox\Toolboxes\Data Management Tools.tbx\CalculateField" Date="20180417" Time="094935">CalculateField MODELO_JIMMY\MGN_URB_MANZANA CCT Left( [MANZ_CCNCT],11 ) VB #</Process><Process ToolSource="c:\program files (x86)\arcgis\desktop10.3\ArcToolbox\Toolboxes\Data Management Tools.tbx\CalculateField" Date="20180417" Time="094945">CalculateField MODELO_JIMMY\MGN_URB_MANZANA CCT5 Right( [CCT],5 ) VB #</Process><Process ToolSource="c:\program files (x86)\arcgis\desktop10.3\ArcToolbox\Toolboxes\Data Management Tools.tbx\CalculateField" Date="20180417" Time="095011">CalculateField MODELO_JIMMY\MGN_URB_MANZANA SETR_CCDGO "005" VB #</Process><Process ToolSource="c:\program files (x86)\arcgis\desktop10.3\ArcToolbox\Toolboxes\Data Management Tools.tbx\CalculateField" Date="20180417" Time="095027">CalculateField MODELO_JIMMY\MGN_URB_MANZANA MANZ_CCNCT "[DPTO_CCDGO] &amp; [MPIO] &amp; [CLAS_CCDGO] &amp; [SETR_CCDGO] &amp; [SECR_CCDGO] &amp; [CPOB] &amp; [SETU_CCDGO] &amp; [SECU_CCDGO] &amp; [MANZ_CCDGO]" VB #</Process><Process ToolSource="c:\program files (x86)\arcgis\desktop10.3\ArcToolbox\Toolboxes\Data Management Tools.tbx\CalculateField" Date="20180417" Time="095042">CalculateField MODELO_JIMMY\MGN_URB_MANZANA CCT Left( [MANZ_CCNCT],11 ) VB #</Process><Process ToolSource="c:\program files (x86)\arcgis\desktop10.3\ArcToolbox\Toolboxes\Data Management Tools.tbx\CalculateField" Date="20180417" Time="095052">CalculateField MODELO_JIMMY\MGN_URB_MANZANA CCT5 Right( [CCT],5 ) VB #</Process><Process ToolSource="c:\program files (x86)\arcgis\desktop10.3\ArcToolbox\Toolboxes\Data Management Tools.tbx\CalculateField" Date="20180417" Time="095123">CalculateField MODELO_JIMMY\MGN_URB_MANZANA SETR_CCDGO "004" VB #</Process><Process ToolSource="c:\program files (x86)\arcgis\desktop10.3\ArcToolbox\Toolboxes\Data Management Tools.tbx\CalculateField" Date="20180417" Time="095131">CalculateField MODELO_JIMMY\MGN_URB_MANZANA SECR_CCDGO "02" VB #</Process><Process ToolSource="c:\program files (x86)\arcgis\desktop10.3\ArcToolbox\Toolboxes\Data Management Tools.tbx\CalculateField" Date="20180417" Time="095145">CalculateField MODELO_JIMMY\MGN_URB_MANZANA MANZ_CCNCT "[DPTO_CCDGO] &amp; [MPIO] &amp; [CLAS_CCDGO] &amp; [SETR_CCDGO] &amp; [SECR_CCDGO] &amp; [CPOB] &amp; [SETU_CCDGO] &amp; [SECU_CCDGO] &amp; [MANZ_CCDGO]" VB #</Process><Process ToolSource="c:\program files (x86)\arcgis\desktop10.3\ArcToolbox\Toolboxes\Data Management Tools.tbx\CalculateField" Date="20180417" Time="095200">CalculateField MODELO_JIMMY\MGN_URB_MANZANA CCT Left( [MANZ_CCNCT],11 )
 VB #</Process><Process ToolSource="c:\program files (x86)\arcgis\desktop10.3\ArcToolbox\Toolboxes\Data Management Tools.tbx\CalculateField" Date="20180417" Time="095214">CalculateField MODELO_JIMMY\MGN_URB_MANZANA CCT5 Right( [CCT],5 ) VB #</Process><Process ToolSource="c:\program files (x86)\arcgis\desktop10.3\ArcToolbox\Toolboxes\Data Management Tools.tbx\CalculateField" Date="20180417" Time="095301">CalculateField MODELO_JIMMY\MGN_URB_MANZANA SECR_CCDGO "04" VB #</Process><Process ToolSource="c:\program files (x86)\arcgis\desktop10.3\ArcToolbox\Toolboxes\Data Management Tools.tbx\CalculateField" Date="20180417" Time="095316">CalculateField MODELO_JIMMY\MGN_URB_MANZANA MANZ_CCNCT "[DPTO_CCDGO] &amp; [MPIO] &amp; [CLAS_CCDGO] &amp; [SETR_CCDGO] &amp; [SECR_CCDGO] &amp; [CPOB] &amp; [SETU_CCDGO] &amp; [SECU_CCDGO] &amp; [MANZ_CCDGO]" VB #</Process><Process ToolSource="c:\program files (x86)\arcgis\desktop10.3\ArcToolbox\Toolboxes\Data Management Tools.tbx\CalculateField" Date="20180417" Time="095327">CalculateField MODELO_JIMMY\MGN_URB_MANZANA CCT Left( [MANZ_CCNCT],11 ) VB #</Process><Process ToolSource="c:\program files (x86)\arcgis\desktop10.3\ArcToolbox\Toolboxes\Data Management Tools.tbx\CalculateField" Date="20180417" Time="095338">CalculateField MODELO_JIMMY\MGN_URB_MANZANA CCT5 Right( [CCT],5 ) VB #</Process><Process ToolSource="c:\program files (x86)\arcgis\desktop10.3\ArcToolbox\Toolboxes\Data Management Tools.tbx\CalculateField" Date="20180417" Time="101001">CalculateField MODELO_JIMMY\MGN_URB_MANZANA SECR_CCDGO "04" VB #</Process><Process ToolSource="c:\program files (x86)\arcgis\desktop10.3\ArcToolbox\Toolboxes\Data Management Tools.tbx\CalculateField" Date="20180417" Time="101021">CalculateField MODELO_JIMMY\MGN_URB_MANZANA MPIO Right( [MPIO_CCDGO],3 ) VB #</Process><Process ToolSource="c:\program files (x86)\arcgis\desktop10.3\ArcToolbox\Toolboxes\Data Management Tools.tbx\CalculateField" Date="20180417" Time="101035">CalculateField MODELO_JIMMY\MGN_URB_MANZANA CPOB Right( [CPOB_CCDGO] ,3) VB #</Process><Process ToolSource="c:\program files (x86)\arcgis\desktop10.3\ArcToolbox\Toolboxes\Data Management Tools.tbx\CalculateField" Date="20180417" Time="101108">CalculateField MODELO_JIMMY\MGN_URB_MANZANA MANZ_CCNCT "[DPTO_CCDGO] &amp; [MPIO] &amp; [CLAS_CCDGO] &amp; [SETR_CCDGO] &amp; [SECR_CCDGO] &amp; [CPOB] &amp; [SETU_CCDGO] &amp; [SECU_CCDGO] &amp; [MANZ_CCDGO]" VB #</Process><Process ToolSource="c:\program files (x86)\arcgis\desktop10.3\ArcToolbox\Toolboxes\Data Management Tools.tbx\CalculateField" Date="20180417" Time="101126">CalculateField MODELO_JIMMY\MGN_URB_MANZANA CCT Left( [MANZ_CCNCT],11 ) VB #</Process><Process ToolSource="c:\program files (x86)\arcgis\desktop10.3\ArcToolbox\Toolboxes\Data Management Tools.tbx\CalculateField" Date="20180417" Time="101138">CalculateField MODELO_JIMMY\MGN_URB_MANZANA CCT5 Right( [CCT],5 ) VB #</Process><Process ToolSource="c:\program files (x86)\arcgis\desktop10.3\ArcToolbox\Toolboxes\Data Management Tools.tbx\CalculateField" Date="20180417" Time="110502">CalculateField MODELO_JIMMY\MGN_URB_MANZANA CCT Left( [MANZ_CCNCT],11 ) VB #</Process><Process ToolSource="c:\program files (x86)\arcgis\desktop10.3\ArcToolbox\Toolboxes\Data Management Tools.tbx\CalculateField" Date="20180417" Time="110521">CalculateField MODELO_JIMMY\MGN_URB_MANZANA CCT5 RIGHT( [CCT] ,5) VB #</Process><Process ToolSource="c:\program files (x86)\arcgis\desktop10.3\ArcToolbox\Toolboxes\Data Management Tools.tbx\CalculateField" Date="20180417" Time="110618">CalculateField MODELO_JIMMY\MGN_URB_MANZANA CCT Left( [MANZ_CCNCT],11 ) VB #</Process><Process ToolSource="c:\program files (x86)\arcgis\desktop10.3\ArcToolbox\Toolboxes\Data Management Tools.tbx\CalculateField" Date="20180417" Time="110703">CalculateField MODELO_JIMMY\MGN_URB_MANZANA CCT5 Right( [CCT],5 ) VB #</Process><Process ToolSource="c:\program files (x86)\arcgis\desktop10.3\ArcToolbox\Toolboxes\Data Management Tools.tbx\CalculateField" Date="20180417" Time="112516">CalculateField MODELO_JIMMY\MGN_URB_MANZANA MANZ_CAG "X" VB #</Process><Process ToolSource="c:\program files (x86)\arcgis\desktop10.3\ArcToolbox\Toolboxes\Data Management Tools.tbx\CalculateField" Date="20180418" Time="084725">CalculateField MODELO_JIMMY\MGN_URB_MANZANA MANZ_CAG "X" VB #</Process><Process ToolSource="c:\program files (x86)\arcgis\desktop10.3\ArcToolbox\Toolboxes\Data Management Tools.tbx\CalculateField" Date="20180418" Time="084821">CalculateField MODELO_JIMMY\MGN_URB_MANZANA MANZ_CAG "X" VB #</Process><Process ToolSource="c:\program files (x86)\arcgis\desktop10.3\ArcToolbox\Toolboxes\Data Management Tools.tbx\CalculateField" Date="20180418" Time="092107">CalculateField MODELO_JIMMY\MGN_URB_MANZANA MANZ_CAG "X" VB #</Process><Process ToolSource="c:\program files (x86)\arcgis\desktop10.3\ArcToolbox\Toolboxes\Data Management Tools.tbx\CalculateField" Date="20180418" Time="113631">CalculateField MODELO_JIMMY\MGN_URB_MANZANA SETR_CCDGO "002" VB #</Process><Process ToolSource="c:\program files (x86)\arcgis\desktop10.3\ArcToolbox\Toolboxes\Data Management Tools.tbx\CalculateField" Date="20180418" Time="113645">CalculateField MODELO_JIMMY\MGN_URB_MANZANA SECR_CCDGO "04" VB #</Process><Process ToolSource="c:\program files (x86)\arcgis\desktop10.3\ArcToolbox\Toolboxes\Data Management Tools.tbx\CalculateField" Date="20180418" Time="113708">CalculateField MODELO_JIMMY\MGN_URB_MANZANA MANZ_CAG "X" VB #</Process><Process ToolSource="c:\program files (x86)\arcgis\desktop10.3\ArcToolbox\Toolboxes\Data Management Tools.tbx\CalculateField" Date="20180418" Time="113741">CalculateField MODELO_JIMMY\MGN_URB_MANZANA MANZ_CCNCT "[DPTO_CCDGO] &amp; [MPIO] &amp; [CLAS_CCDGO] &amp; [SETR_CCDGO] &amp; [SECR_CCDGO] &amp; [CPOB] &amp; [SETU_CCDGO] &amp; [SECU_CCDGO] &amp; [MANZ_CCDGO]" VB #</Process><Process ToolSource="c:\program files (x86)\arcgis\desktop10.3\ArcToolbox\Toolboxes\Data Management Tools.tbx\CalculateField" Date="20180418" Time="113756">CalculateField MODELO_JIMMY\MGN_URB_MANZANA CCT Left( [MANZ_CCNCT],11 ) VB #</Process><Process ToolSource="c:\program files (x86)\arcgis\desktop10.3\ArcToolbox\Toolboxes\Data Management Tools.tbx\CalculateField" Date="20180418" Time="113812">CalculateField MODELO_JIMMY\MGN_URB_MANZANA CCT5 RIGHT( [CCT] ,5) VB #</Process><Process ToolSource="c:\program files (x86)\arcgis\desktop10.3\ArcToolbox\Toolboxes\Data Management Tools.tbx\CalculateField" Date="20180418" Time="120019">CalculateField MODELO_JIMMY\MGN_URB_MANZANA SECR_CCDGO "04" VB #</Process><Process ToolSource="c:\program files (x86)\arcgis\desktop10.3\ArcToolbox\Toolboxes\Data Management Tools.tbx\CalculateField" Date="20180418" Time="120126">CalculateField MODELO_JIMMY\MGN_URB_MANZANA MANZ_CCNCT "[DPTO_CCDGO] &amp; [MPIO] &amp; [CLAS_CCDGO] &amp; [SETR_CCDGO] &amp; [SECR_CCDGO] &amp; [CPOB] &amp; [SETU_CCDGO] &amp; [SECU_CCDGO] &amp; [MANZ_CCDGO]" VB #</Process><Process ToolSource="c:\program files (x86)\arcgis\desktop10.3\ArcToolbox\Toolboxes\Data Management Tools.tbx\CalculateField" Date="20180418" Time="134046">CalculateField MODELO_JIMMY\MGN_URB_MANZANA SECC Left( [MANZ_CCNCT],20 ) VB #</Process><Process ToolSource="c:\program files (x86)\arcgis\desktop10.3\ArcToolbox\Toolboxes\Data Management Tools.tbx\CalculateField" Date="20180418" Time="171217">CalculateField ULTIMA18_04\MGN_URB_MANZANA MPIO Mid( [MANZ_CCNCT],7,3 ) VB #</Process><Process ToolSource="c:\program files (x86)\arcgis\desktop10.3\ArcToolbox\Toolboxes\Data Management Tools.tbx\CalculateField" Date="20180418" Time="171251">CalculateField ULTIMA18_04\MGN_URB_MANZANA CPOB Mid( [MANZ_CCNCT],9,2 ) VB #</Process><Process ToolSource="c:\program files (x86)\arcgis\desktop10.3\ArcToolbox\Toolboxes\Data Management Tools.tbx\CalculateField" Date="20180418" Time="171334">CalculateField ULTIMA18_04\MGN_URB_MANZANA CPOB Mid( [MANZ_CCNCT],10,2 ) VB #</Process><Process ToolSource="c:\program files (x86)\arcgis\desktop10.3\ArcToolbox\Toolboxes\Data Management Tools.tbx\CalculateField" Date="20180418" Time="171513">CalculateField ULTIMA18_04\MGN_URB_MANZANA CPOB Mid( [MANZ_CCNCT],10,2 ) VB #</Process><Process ToolSource="c:\program files (x86)\arcgis\desktop10.3\ArcToolbox\Toolboxes\Data Management Tools.tbx\CalculateField" Date="20180418" Time="171525">CalculateField ULTIMA18_04\MGN_URB_MANZANA MPIO Mid( [MANZ_CCNCT],7,3 ) VB #</Process><Process ToolSource="c:\program files (x86)\arcgis\desktop10.3\ArcToolbox\Toolboxes\Data Management Tools.tbx\CalculateField" Date="20180418" Time="171638">CalculateField ULTIMA18_04\MGN_URB_MANZANA MPIO Mid( [MANZ_CCNCT],7,3 ) VB #</Process><Process ToolSource="c:\program files (x86)\arcgis\desktop10.3\ArcToolbox\Toolboxes\Data Management Tools.tbx\CalculateField" Date="20180418" Time="171653">CalculateField ULTIMA18_04\MGN_URB_MANZANA CPOB Mid( [MANZ_CCNCT],10,2) VB #</Process><Process ToolSource="c:\program files (x86)\arcgis\desktop10.3\ArcToolbox\Toolboxes\Data Management Tools.tbx\CalculateField" Date="20180418" Time="172150">CalculateField ULTIMA18_04\MGN_URB_MANZANA MANZ_CCNCT "[DPTO_CCDGO] &amp; [MPIO_CCDGO]" VB #</Process><Process ToolSource="c:\program files (x86)\arcgis\desktop10.3\ArcToolbox\Toolboxes\Data Management Tools.tbx\CalculateField" Date="20180418" Time="172222">CalculateField ULTIMA18_04\MGN_URB_MANZANA MANZ_CCNCT "[DPTO_CCDGO] &amp; [MPIO_CCDGO] &amp; [CLAS_CCDGO] &amp; [SETR_CCDGO] &amp; [SECR_CCDGO] &amp; [CPOB_CCDGO] &amp; [SETU_CCDGO] &amp; [SECU_CCDGO]" VB #</Process><Process ToolSource="c:\program files (x86)\arcgis\desktop10.3\ArcToolbox\Toolboxes\Data Management Tools.tbx\CalculateField" Date="20180418" Time="172324">CalculateField ULTIMA18_04\MGN_URB_MANZANA MANZ_CCNCT " " VB #</Process><Process ToolSource="c:\program files (x86)\arcgis\desktop10.3\ArcToolbox\Toolboxes\Data Management Tools.tbx\CalculateField" Date="20180419" Time="074745">CalculateField ULTIMA18_04\MGN_URB_MANZANA MANZ_CAG "X" VB #</Process><Process ToolSource="c:\program files (x86)\arcgis\desktop10.3\ArcToolbox\Toolboxes\Data Management Tools.tbx\CalculateField" Date="20180419" Time="095225">CalculateField MODELO_JIMMY\MGN_URB_MANZANA SETR_CCDGO "001" VB #</Process><Process ToolSource="c:\program files (x86)\arcgis\desktop10.3\ArcToolbox\Toolboxes\Data Management Tools.tbx\CalculateField" Date="20180419" Time="095309">CalculateField MODELO_JIMMY\MGN_URB_MANZANA CCT Left( [MANZ_CCNCT],11 ) VB #</Process><Process ToolSource="c:\program files (x86)\arcgis\desktop10.3\ArcToolbox\Toolboxes\Data Management Tools.tbx\CalculateField" Date="20180419" Time="095320">CalculateField MODELO_JIMMY\MGN_URB_MANZANA CCT5 "00104" VB #</Process><Process ToolSource="c:\program files (x86)\arcgis\desktop10.3\ArcToolbox\Toolboxes\Data Management Tools.tbx\CalculateField" Date="20180419" Time="100332">CalculateField MODELO_JIMMY\MGN_URB_MANZANA MANZ_CAG "X" VB #</Process><Process ToolSource="c:\program files (x86)\arcgis\desktop10.3\ArcToolbox\Toolboxes\Data Management Tools.tbx\CalculateField" Date="20180419" Time="100414">CalculateField MODELO_JIMMY\MGN_URB_MANZANA MANZ_CAG "X" VB #</Process><Process ToolSource="c:\program files (x86)\arcgis\desktop10.3\ArcToolbox\Toolboxes\Data Management Tools.tbx\CalculateField" Date="20180419" Time="113712">CalculateField MODELO_JIMMY\MGN_URB_MANZANA SECR_CCDGO "05" VB #</Process><Process ToolSource="c:\program files (x86)\arcgis\desktop10.3\ArcToolbox\Toolboxes\Data Management Tools.tbx\CalculateField" Date="20180419" Time="113753">CalculateField MODELO_JIMMY\MGN_URB_MANZANA MPIO Right( [MPIO_CCDGO],3 ) VB #</Process><Process ToolSource="c:\program files (x86)\arcgis\desktop10.3\ArcToolbox\Toolboxes\Data Management Tools.tbx\CalculateField" Date="20180419" Time="113811">CalculateField MODELO_JIMMY\MGN_URB_MANZANA CPOB Right( [CPOB_CCDGO] ,3) VB #</Process><Process ToolSource="c:\program files (x86)\arcgis\desktop10.3\ArcToolbox\Toolboxes\Data Management Tools.tbx\CalculateField" Date="20180419" Time="113858">CalculateField MODELO_JIMMY\MGN_URB_MANZANA MANZ_CCNCT "[DPTO_CCDGO] &amp; [MPIO] &amp; [CLAS_CCDGO] &amp; [SETR_CCDGO] &amp; [SECR_CCDGO] &amp; [CPOB] &amp; [SETU_CCDGO] &amp; [SECU_CCDGO] &amp; [MANZ_CCDGO]" VB #</Process><Process ToolSource="c:\program files (x86)\arcgis\desktop10.3\ArcToolbox\Toolboxes\Data Management Tools.tbx\CalculateField" Date="20180419" Time="113919">CalculateField MODELO_JIMMY\MGN_URB_MANZANA MANZ_CAG "X" VB #</Process><Process ToolSource="c:\program files (x86)\arcgis\desktop10.3\ArcToolbox\Toolboxes\Data Management Tools.tbx\CalculateField" Date="20180419" Time="113954">CalculateField MODELO_JIMMY\MGN_URB_MANZANA CCT Left( [MANZ_CCNCT],11 ) VB #</Process><Process ToolSource="c:\program files (x86)\arcgis\desktop10.3\ArcToolbox\Toolboxes\Data Management Tools.tbx\CalculateField" Date="20180419" Time="114018">CalculateField MODELO_JIMMY\MGN_URB_MANZANA CCT5 Right( [CCT],5 ) VB #</Process><Process ToolSource="c:\program files (x86)\arcgis\desktop10.3\ArcToolbox\Toolboxes\Data Management Tools.tbx\CalculateField" Date="20180419" Time="134222">CalculateField MODELO_JIMMY\MGN_URB_MANZANA SECC Left( [MANZ_CCNCT],20 ) VB #</Process><Process ToolSource="c:\program files (x86)\arcgis\desktop10.3\ArcToolbox\Toolboxes\Data Management Tools.tbx\CalculateField" Date="20180420" Time="081414">CalculateField MODELO_JIMMY\MGN_URB_MANZANA SECC Left( [MANZ_CCNCT],20 ) VB #</Process><Process ToolSource="c:\program files (x86)\arcgis\desktop10.3\ArcToolbox\Toolboxes\Data Management Tools.tbx\CalculateField" Date="20180420" Time="111639">CalculateField MODELO_JIMMY\MGN_URB_MANZANA SECT Left( [MANZ_CCNCT],18 ) VB #</Process><Process ToolSource="c:\program files (x86)\arcgis\desktop10.3\ArcToolbox\Toolboxes\Analysis Tools.tbx\Select" Date="20180423" Time="084349">Select D:\PROYECTO_2018\FGDB_ENTREGADAS_A_VIVIANA\03_MGN_V2017_WGS84.gdb\MGN_URB_MANZANA D:\COMPARTIDO_LECTURA\SistemaDeArchivos\17_Caldas\URBANO\MGN_URB_MANZANA.shp ""DPTO_CCDGO" = '17'"</Process></lineage><itemProps><itemLocation><linkage Sync="TRUE">file://\\DG_EST122\COMPARTIDO_LECTURA\SistemaDeArchivos\17_Caldas\URBANO\MGN_URB_MANZANA.shp</linkage><protocol Sync="TRUE">Local Area Network</protocol></itemLocation><itemName Sync="TRUE">MGN_URB_MANZANA</itemName><imsContentType Sync="TRUE">002</imsContentType><nativeExtBox><westBL Sync="TRUE">-76.180959</westBL><eastBL Sync="TRUE">-73.766660</eastBL><southBL Sync="TRUE">7.227494</southBL><northBL Sync="TRUE">10.794843</northBL><exTypeCode Sync="TRUE">1</exTypeCode></nativeExtBox><relatedItems><item><itemName/></item><item><itemName/></item></relatedItems><itemSize Sync="TRUE">0.000</itemSize></itemProps><coordRef><type Sync="TRUE">Geographic</type><geogcsn Sync="TRUE">GCS_WGS_1984</geogcsn><csUnits Sync="TRUE">Angular Unit: Degree (0.017453)</csUnits><peXml Sync="TRUE">&lt;GeographicCoordinateSystem xsi:type='typens:GeographicCoordinateSystem' xmlns:xsi='http://www.w3.org/2001/XMLSchema-instance' xmlns:xs='http://www.w3.org/2001/XMLSchema' xmlns:typens='http://www.esri.com/schemas/ArcGIS/10.3'&gt;&lt;WKT&gt;GEOGCS[&amp;quot;GCS_WGS_1984&amp;quot;,DATUM[&amp;quot;D_WGS_1984&amp;quot;,SPHEROID[&amp;quot;WGS_1984&amp;quot;,6378137.0,298.257223563]],PRIMEM[&amp;quot;Greenwich&amp;quot;,0.0],UNIT[&amp;quot;Degree&amp;quot;,0.0174532925199433],AUTHORITY[&amp;quot;EPSG&amp;quot;,4326]]&lt;/WKT&gt;&lt;XOrigin&gt;-400&lt;/XOrigin&gt;&lt;YOrigin&gt;-400&lt;/YOrigin&gt;&lt;XYScale&gt;11258999068426.238&lt;/XYScale&gt;&lt;ZOrigin&gt;-100000&lt;/ZOrigin&gt;&lt;ZScale&gt;10000&lt;/ZScale&gt;&lt;MOrigin&gt;-100000&lt;/MOrigin&gt;&lt;MScale&gt;10000&lt;/MScale&gt;&lt;XYTolerance&gt;8.983152841195215e-009&lt;/XYTolerance&gt;&lt;ZTolerance&gt;0.001&lt;/ZTolerance&gt;&lt;MTolerance&gt;0.001&lt;/MTolerance&gt;&lt;HighPrecision&gt;true&lt;/HighPrecision&gt;&lt;LeftLongitude&gt;-180&lt;/LeftLongitude&gt;&lt;WKID&gt;4326&lt;/WKID&gt;&lt;LatestWKID&gt;4326&lt;/LatestWKID&gt;&lt;/GeographicCoordinateSystem&gt;</peXml></coordRef></DataProperties><SyncDate>20180423</SyncDate><SyncTime>08434000</SyncTime><ModDate>20180423</ModDate><ModTime>08434000</ModTime></Esri><dataIdInfo><envirDesc Sync="TRUE">Microsoft Windows 7 Version 6.1 (Build 7601) Service Pack 1; Esri ArcGIS 10.3.1.4959</envirDesc><dataLang><languageCode value="spa" Sync="TRUE"></languageCode><countryCode value="COL" Sync="TRUE"></countryCode></dataLang><idCitation><resTitle Sync="TRUE">MGN_URB_MANZANA</resTitle><presForm><PresFormCd value="005" Sync="TRUE"></PresFormCd></presForm></idCitation><spatRpType><SpatRepTypCd value="001" Sync="TRUE"></SpatRepTypCd></spatRpType><dataExt><geoEle><GeoBndBox esriExtentType="search"><exTypeCode Sync="TRUE">1</exTypeCode><westBL Sync="TRUE">-76.180959</westBL><eastBL Sync="TRUE">-73.766660</eastBL><northBL Sync="TRUE">10.794843</northBL><southBL Sync="TRUE">7.227494</southBL></GeoBndBox></geoEle></dataExt></dataIdInfo><mdLang><languageCode value="spa" Sync="TRUE"></languageCode><countryCode value="COL" Sync="TRUE"></countryCode></mdLang><distInfo><distFormat><formatName Sync="TRUE">Shapefile</formatName></distFormat><distTranOps><transSize Sync="TRUE">0.000</transSize></distTranOps></distInfo><mdHrLv><ScopeCd value="005" Sync="TRUE"></ScopeCd></mdHrLv><mdHrLvName Sync="TRUE">dataset</mdHrLvName><refSysInfo><RefSystem><refSysID><identCode code="4326" Sync="TRUE"></identCode><idCodeSpace Sync="TRUE">EPSG</idCodeSpace><idVersion Sync="TRUE">8.6.2</idVersion></refSysID></RefSystem></refSysInfo><spatRepInfo><VectSpatRep><geometObjs Name="MGN_URB_MANZANA"><geoObjTyp><GeoObjTypCd value="002" Sync="TRUE"></GeoObjTypCd></geoObjTyp><geoObjCnt Sync="TRUE">0</geoObjCnt></geometObjs><topLvl><TopoLevCd value="001" Sync="TRUE"></TopoLevCd></topLvl></VectSpatRep></spatRepInfo><spdoinfo><ptvctinf><esriterm Name="MGN_URB_MANZANA"><efeatyp Sync="TRUE">Simple</efeatyp><efeageom code="4" Sync="TRUE"></efeageom><esritopo Sync="TRUE">FALSE</esritopo><efeacnt Sync="TRUE">0</efeacnt><spindex Sync="TRUE">FALSE</spindex><linrefer Sync="TRUE">FALSE</linrefer></esriterm></ptvctinf></spdoinfo><eainfo><detailed Name="MGN_URB_MANZANA"><enttyp><enttypl Sync="TRUE">MGN_URB_MANZANA</enttypl><enttypt Sync="TRUE">Feature Class</enttypt><enttypc Sync="TRUE">0</enttypc></enttyp><attr><attrlabl Sync="TRUE">FID</attrlabl><attalias Sync="TRUE">FID</attalias><attrtype Sync="TRUE">OID</attrtype><attwidth Sync="TRUE">4</attwidth><atprecis Sync="TRUE">0</atprecis><attscale Sync="TRUE">0</attscale><attrdef Sync="TRUE">Internal feature number.</attrdef><attrdefs Sync="TRUE">Esri</attrdefs><attrdomv><udom Sync="TRUE">Sequential unique whole numbers that are automatically generated.</udom></attrdomv></attr><attr><attrlabl Sync="TRUE">SHAPE</attrlabl><attalias Sync="TRUE">Shape</attalias><attrtype Sync="TRUE">Geometry</attrtype><attwidth Sync="TRUE">0</attwidth><atprecis Sync="TRUE">0</atprecis><attscale Sync="TRUE">0</attscale><attrdef Sync="TRUE">Feature geometry.</attrdef><attrdefs Sync="TRUE">Esri</attrdefs><attrdomv><udom Sync="TRUE">Coordinates defining the features.</udom></attrdomv></attr><attr><attrlabl Sync="TRUE">DPTO_CCDGO</attrlabl><attalias Sync="TRUE">DPTO_CCDGO</attalias><attrtype Sync="TRUE">String</attrtype><attwidth Sync="TRUE">2</attwidth><atprecis Sync="TRUE">0</atprecis><attscale Sync="TRUE">0</attscale></attr><attr><attrlabl Sync="TRUE">MPIO_CCDGO</attrlabl><attalias Sync="TRUE">MPIO_CCDGO</attalias><attrtype Sync="TRUE">String</attrtype><attwidth Sync="TRUE">5</attwidth><atprecis Sync="TRUE">0</atprecis><attscale Sync="TRUE">0</attscale></attr><attr><attrlabl Sync="TRUE">CLAS_CCDGO</attrlabl><attalias Sync="TRUE">CLAS_CCDGO</attalias><attrtype Sync="TRUE">String</attrtype><attwidth Sync="TRUE">1</attwidth><atprecis Sync="TRUE">0</atprecis><attscale Sync="TRUE">0</attscale></attr><attr><attrlabl Sync="TRUE">SETR_CCDGO</attrlabl><attalias Sync="TRUE">SETR_CCDGO</attalias><attrtype Sync="TRUE">String</attrtype><attwidth Sync="TRUE">3</attwidth><atprecis Sync="TRUE">0</atprecis><attscale Sync="TRUE">0</attscale></attr><attr><attrlabl Sync="TRUE">SECR_CCDGO</attrlabl><attalias Sync="TRUE">SECR_CCDGO</attalias><attrtype Sync="TRUE">String</attrtype><attwidth Sync="TRUE">2</attwidth><atprecis Sync="TRUE">0</atprecis><attscale Sync="TRUE">0</attscale></attr><attr><attrlabl Sync="TRUE">CPOB_CCDGO</attrlabl><attalias Sync="TRUE">CPOB_CCDGO</attalias><attrtype Sync="TRUE">String</attrtype><attwidth Sync="TRUE">8</attwidth><atprecis Sync="TRUE">0</atprecis><attscale Sync="TRUE">0</attscale></attr><attr><attrlabl Sync="TRUE">SETU_CCDGO</attrlabl><attalias Sync="TRUE">SETU_CCDGO</attalias><attrtype Sync="TRUE">String</attrtype><attwidth Sync="TRUE">4</attwidth><atprecis Sync="TRUE">0</atprecis><attscale Sync="TRUE">0</attscale></attr><attr><attrlabl Sync="TRUE">SECU_CCDGO</attrlabl><attalias Sync="TRUE">SECU_CCDGO</attalias><attrtype Sync="TRUE">String</attrtype><attwidth Sync="TRUE">2</attwidth><atprecis Sync="TRUE">0</atprecis><attscale Sync="TRUE">0</attscale></attr><attr><attrlabl Sync="TRUE">MANZ_CCDGO</attrlabl><attalias Sync="TRUE">MANZ_CCDGO</attalias><attrtype Sync="TRUE">String</attrtype><attwidth Sync="TRUE">2</attwidth><atprecis Sync="TRUE">0</atprecis><attscale Sync="TRUE">0</attscale></attr><attr><attrlabl Sync="TRUE">MANZ_CCNCT</attrlabl><attalias Sync="TRUE">MANZ_CCNCT</attalias><attrtype Sync="TRUE">String</attrtype><attwidth Sync="TRUE">22</attwidth><atprecis Sync="TRUE">0</atprecis><attscale Sync="TRUE">0</attscale></attr><attr><attrlabl Sync="TRUE">MANZ_CAG</attrlabl><attalias Sync="TRUE">MANZ_CAG</attalias><attrtype Sync="TRUE">String</attrtype><attwidth Sync="TRUE">6</attwidth><atprecis Sync="TRUE">0</atprecis><attscale Sync="TRUE">0</attscale></attr><attr><attrlabl Sync="TRUE">Shape_Leng</attrlabl><attalias Sync="TRUE">Shape_Leng</attalias><attrtype Sync="TRUE">Double</attrtype><attwidth Sync="TRUE">19</attwidth><atprecis Sync="TRUE">0</atprecis><attscale Sync="TRUE">0</attscale></attr><attr><attrlabl Sync="TRUE">Shape_Area</attrlabl><attalias Sync="TRUE">Shape_Area</attalias><attrtype Sync="TRUE">Double</attrtype><attwidth Sync="TRUE">19</attwidth><atprecis Sync="TRUE">0</atprecis><attscale Sync="TRUE">0</attscale><attrdef Sync="TRUE">Area of feature in internal units squared.</attrdef><attrdefs Sync="TRUE">Esri</attrdefs><attrdomv><udom Sync="TRUE">Positive real numbers that are automatically generated.</udom></attrdomv></attr></detailed></eainfo><mdDateSt Sync="TRUE">20180423</mdDateSt></metadata>
