# Supplementary material for: Geospatial investigations in Colombia reveal variations in the distribution of mood and psychotic disorders
Source: Commun Med (Lond). 2024 Feb 21;4:26. doi: 10.1038/s43856-024-00441-x (PMC10881503; doi:10.1038/s43856-024-00441-x)
Supplement: Supplementary file 2 — Supplementary Data 1 [file 43856_2024_441_MOESM2_ESM.zip › Supplementary Data folders/Figure 1a/URBANO/MGN_URB_LINEA.shp.xml]

<metadata xml:lang="es"><Esri><CreaDate>20180403</CreaDate><CreaTime>12585600</CreaTime><ArcGISFormat>1.0</ArcGISFormat><SyncOnce>FALSE</SyncOnce><DataProperties><lineage><Process Name="Append (3)" ToolSource="c:\program files (x86)\arcgis\desktop10.2\ArcToolbox\Toolboxes\Data Management Tools.tbx\Append" Date="20170118" Time="121116">Append IM_Linea_Layer D:\JHON016\CCALIDAD05\v3\p05001000.gdb\URBANO\IM_Linea NO_TEST "COD_DPTO "Codigo de departamento" true true false 2 Text 0 0 ,First,#,IM_Linea_Layer,COD_DPTO,-1,-1;COD_MPIO "Codigo de municipio" true true false 5 Text 0 0 ,First,#,IM_Linea_Layer,COD_MPIO,-1,-1;COD_CPOB "Codigo de centro poblado" true true false 8 Text 0 0 ,First,#,IM_Linea_Layer,COD_CPOB,-1,-1;TEXT_ "Texto" true true false 255 Text 0 0 ,First,#,IM_Linea_Layer,TEXT_,-1,-1;SIMBOL "Simbolo" true true false 3 Text 0 0 ,First,#,IM_Linea_Layer,SIMBOL,-1,-1;SHAPE_Length "SHAPE_Length" false true true 8 Double 0 0 ,First,#,IM_Linea_Layer,SHAPE_Length,-1,-1" #</Process><Process Name="Append (3)" ToolSource="c:\program files (x86)\arcgis\desktop10.2\ArcToolbox\Toolboxes\Data Management Tools.tbx\Append" Date="20170118" Time="151300">Append D:\JHON016\CCALIDAD05\v4\p05001000.gdb\URBANO\IM_Linea D:\JHON016\CCALIDAD05\v4\v5.gdb\URBANO\IM_Linea NO_TEST "COD_DPTO "Codigo de departamento" true true false 2 Text 0 0 ,First,#,D:\JHON016\CCALIDAD05\v4\p05001000.gdb\URBANO\IM_Linea,COD_DPTO,-1,-1;COD_MPIO "Codigo de municipio" true true false 5 Text 0 0 ,First,#,D:\JHON016\CCALIDAD05\v4\p05001000.gdb\URBANO\IM_Linea,COD_MPIO,-1,-1;COD_CPOB "Codigo de centro poblado" true true false 8 Text 0 0 ,First,#,D:\JHON016\CCALIDAD05\v4\p05001000.gdb\URBANO\IM_Linea,COD_CPOB,-1,-1;TEXT_ "Texto" true true false 255 Text 0 0 ,First,#,D:\JHON016\CCALIDAD05\v4\p05001000.gdb\URBANO\IM_Linea,TEXT_,-1,-1;SIMBOL "Simbolo" true true false 3 Text 0 0 ,First,#,D:\JHON016\CCALIDAD05\v4\p05001000.gdb\URBANO\IM_Linea,SIMBOL,-1,-1;SHAPE_Length "SHAPE_Length" false true true 8 Double 0 0 ,First,#,D:\JHON016\CCALIDAD05\v4\p05001000.gdb\URBANO\IM_Linea,SHAPE_Length,-1,-1" #</Process><Process ToolSource="c:\program files (x86)\arcgis\desktop10.2\ArcToolbox\Toolboxes\Data Management Tools.tbx\CalculateField" Date="20170119" Time="153317">CalculateField "New Group Layer\Linea" TEXT_ "" VB #</Process><Process ToolSource="c:\program files (x86)\arcgis\desktop10.2\ArcToolbox\Toolboxes\Data Management Tools.tbx\CalculateField" Date="20170119" Time="153328">CalculateField "New Group Layer\Linea" TEXT_ "" VB #</Process><Process ToolSource="c:\program files (x86)\arcgis\desktop10.2\ArcToolbox\Toolboxes\Data Management Tools.tbx\CalculateField" Date="20170119" Time="153619">CalculateField "New Group Layer\Linea" TEXT_ "" VB #</Process><Process ToolSource="c:\program files (x86)\arcgis\desktop10.2\ArcToolbox\Toolboxes\Data Management Tools.tbx\CalculateField" Date="20170119" Time="153933">CalculateField "New Group Layer\Linea" TEXT_ "" VB #</Process><Process ToolSource="c:\program files (x86)\arcgis\desktop10.2\ArcToolbox\Toolboxes\Data Management Tools.tbx\CalculateField" Date="20170119" Time="154356">CalculateField "New Group Layer\Linea" TEXT_ "" VB #</Process><Process ToolSource="c:\program files (x86)\arcgis\desktop10.2\ArcToolbox\Toolboxes\Data Management Tools.tbx\CalculateField" Date="20170119" Time="154504">CalculateField "New Group Layer\Linea" TEXT_ "" VB #</Process><Process ToolSource="c:\program files (x86)\arcgis\desktop10.2\ArcToolbox\Toolboxes\Data Management Tools.tbx\CalculateField" Date="20170119" Time="154513">CalculateField "New Group Layer\Linea" TEXT_ "" VB #</Process><Process ToolSource="c:\program files (x86)\arcgis\desktop10.2\ArcToolbox\Toolboxes\Data Management Tools.tbx\CalculateField" Date="20170119" Time="154534">CalculateField "New Group Layer\Linea" TEXT_ "" VB #</Process><Process ToolSource="c:\program files (x86)\arcgis\desktop10.2\ArcToolbox\Toolboxes\Data Management Tools.tbx\CalculateField" Date="20170119" Time="183821">CalculateField "New Group Layer\Linea" TEXT_ "" VB #</Process><Process ToolSource="c:\program files (x86)\arcgis\desktop10.2\ArcToolbox\Toolboxes\Data Management Tools.tbx\CalculateField" Date="20170120" Time="155302">CalculateField "New Group Layer\Linea" TEXT_ "" VB #</Process><Process ToolSource="c:\program files (x86)\arcgis\desktop10.2\ArcToolbox\Toolboxes\Data Management Tools.tbx\CalculateField" Date="20170120" Time="155711">CalculateField "New Group Layer\Linea" TEXT_ "" VB #</Process><Process ToolSource="c:\program files (x86)\arcgis\desktop10.2\ArcToolbox\Toolboxes\Data Management Tools.tbx\CalculateField" Date="20170123" Time="210624">CalculateField "New Group Layer\Linea" TEXT_ "" VB #</Process><Process ToolSource="c:\program files (x86)\arcgis\desktop10.2\ArcToolbox\Toolboxes\Data Management Tools.tbx\CalculateField" Date="20170127" Time="104114">CalculateField "New Group Layer\Linea" TEXT_ "" VB #</Process><Process ToolSource="c:\program files (x86)\arcgis\desktop10.2\ArcToolbox\Toolboxes\Data Management Tools.tbx\CalculateField" Date="20170130" Time="155309">CalculateField "New Group Layer\Linea" TEXT_ "" VB #</Process><Process ToolSource="c:\program files (x86)\arcgis\desktop10.3\ArcToolbox\Toolboxes\Data Management Tools.tbx\CalculateField" Date="20170606" Time="143331">CalculateField URBANO\Linea PRUEBA "1" VB #</Process><Process ToolSource="c:\program files (x86)\arcgis\desktop10.3\ArcToolbox\Toolboxes\Data Management Tools.tbx\CalculateField" Date="20170606" Time="151807">CalculateField URBANO\Linea PRUEBA "2" VB #</Process><Process ToolSource="c:\program files (x86)\arcgis\desktop10.3\ArcToolbox\Toolboxes\Data Management Tools.tbx\CalculateField" Date="20170606" Time="164117">CalculateField URBANO\Linea PRUEBA "2" VB #</Process><Process ToolSource="c:\program files (x86)\arcgis\desktop10.5\ArcToolbox\Toolboxes\Data Management Tools.tbx\CalculateField" Date="20170918" Time="103900">CalculateField 2016\Linea COD_CPOB "05001000" VB #</Process><Process ToolSource="c:\program files (x86)\arcgis\desktop10.5\ArcToolbox\Toolboxes\Data Management Tools.tbx\CalculateField" Date="20170918" Time="104011">CalculateField 2016\Linea COD_CPOB "05001000" VB #</Process><Process ToolSource="c:\program files (x86)\arcgis\desktop10.3\ArcToolbox\Toolboxes\Data Management Tools.tbx\CalculateField" Date="20171229" Time="092606">CalculateField "GDB _MEDELLIN_2016\URBANO\Linea__entregas" COD_CPOB "05001000" VB #</Process><Process ToolSource="c:\program files (x86)\arcgis\desktop10.3\ArcToolbox\Toolboxes\Data Management Tools.tbx\CalculateField" Date="20180223" Time="084008">CalculateField "OLD_05_ANTIOQUIA ALL\Linea_old" COD_CPOB "05837043" VB #</Process><Process ToolSource="c:\program files (x86)\arcgis\desktop10.5\ArcToolbox\Toolboxes\Data Management Tools.tbx\CalculateField" Date="20180302" Time="093329">CalculateField APPEND_MARCO_2017\Linea COD_CPOB "15757002" VB #</Process><Process ToolSource="c:\program files (x86)\arcgis\desktop10.3\ArcToolbox\Toolboxes\Analysis Tools.tbx\Select" Date="20180423" Time="084340">Select D:\PROYECTO_2018\FGDB_ENTREGADAS_A_VIVIANA\03_MGN_V2017_WGS84.gdb\MGN_URB_LINEA D:\COMPARTIDO_LECTURA\SistemaDeArchivos\17_Caldas\URBANO\MGN_URB_LINEA.shp ""DPTO_CCDGO" = '17'"</Process></lineage><itemProps><itemLocation><linkage Sync="TRUE">file://\\DG_EST122\COMPARTIDO_LECTURA\SistemaDeArchivos\17_Caldas\URBANO\MGN_URB_LINEA.shp</linkage><protocol Sync="TRUE">Local Area Network</protocol></itemLocation><itemName Sync="TRUE">MGN_URB_LINEA</itemName><imsContentType Sync="TRUE">002</imsContentType><itemSize Sync="TRUE">0.000</itemSize></itemProps><coordRef><type Sync="TRUE">Geographic</type><geogcsn Sync="TRUE">GCS_WGS_1984</geogcsn><csUnits Sync="TRUE">Angular Unit: Degree (0.017453)</csUnits><peXml Sync="TRUE">&lt;GeographicCoordinateSystem xsi:type='typens:GeographicCoordinateSystem' xmlns:xsi='http://www.w3.org/2001/XMLSchema-instance' xmlns:xs='http://www.w3.org/2001/XMLSchema' xmlns:typens='http://www.esri.com/schemas/ArcGIS/10.3'&gt;&lt;WKT&gt;GEOGCS[&amp;quot;GCS_WGS_1984&amp;quot;,DATUM[&amp;quot;D_WGS_1984&amp;quot;,SPHEROID[&amp;quot;WGS_1984&amp;quot;,6378137.0,298.257223563]],PRIMEM[&amp;quot;Greenwich&amp;quot;,0.0],UNIT[&amp;quot;Degree&amp;quot;,0.0174532925199433],AUTHORITY[&amp;quot;EPSG&amp;quot;,4326]]&lt;/WKT&gt;&lt;XOrigin&gt;-400&lt;/XOrigin&gt;&lt;YOrigin&gt;-400&lt;/YOrigin&gt;&lt;XYScale&gt;11258999068426.238&lt;/XYScale&gt;&lt;ZOrigin&gt;-100000&lt;/ZOrigin&gt;&lt;ZScale&gt;10000&lt;/ZScale&gt;&lt;MOrigin&gt;-100000&lt;/MOrigin&gt;&lt;MScale&gt;10000&lt;/MScale&gt;&lt;XYTolerance&gt;8.983152841195215e-009&lt;/XYTolerance&gt;&lt;ZTolerance&gt;0.001&lt;/ZTolerance&gt;&lt;MTolerance&gt;0.001&lt;/MTolerance&gt;&lt;HighPrecision&gt;true&lt;/HighPrecision&gt;&lt;LeftLongitude&gt;-180&lt;/LeftLongitude&gt;&lt;WKID&gt;4326&lt;/WKID&gt;&lt;LatestWKID&gt;4326&lt;/LatestWKID&gt;&lt;/GeographicCoordinateSystem&gt;</peXml></coordRef></DataProperties><SyncDate>20180423</SyncDate><SyncTime>08433400</SyncTime><ModDate>20180423</ModDate><ModTime>08433400</ModTime></Esri><dataIdInfo><envirDesc Sync="TRUE">Microsoft Windows 7 Version 6.1 (Build 7601) Service Pack 1; Esri ArcGIS 10.3.1.4959</envirDesc><dataLang><languageCode value="spa" Sync="TRUE"></languageCode><countryCode value="COL" Sync="TRUE"></countryCode></dataLang><idCitation><resTitle Sync="TRUE">MGN_URB_LINEA</resTitle><presForm><PresFormCd value="005" Sync="TRUE"></PresFormCd></presForm></idCitation><spatRpType><SpatRepTypCd value="001" Sync="TRUE"></SpatRepTypCd></spatRpType></dataIdInfo><mdLang><languageCode value="spa" Sync="TRUE"></languageCode><countryCode value="COL" Sync="TRUE"></countryCode></mdLang><distInfo><distFormat><formatName Sync="TRUE">Shapefile</formatName></distFormat><distTranOps><transSize Sync="TRUE">0.000</transSize></distTranOps></distInfo><mdHrLv><ScopeCd value="005" Sync="TRUE"></ScopeCd></mdHrLv><mdHrLvName Sync="TRUE">dataset</mdHrLvName><refSysInfo><RefSystem><refSysID><identCode code="4326" Sync="TRUE"></identCode><idCodeSpace Sync="TRUE">EPSG</idCodeSpace><idVersion Sync="TRUE">8.6.2</idVersion></refSysID></RefSystem></refSysInfo><spatRepInfo><VectSpatRep><geometObjs Name="MGN_URB_LINEA"><geoObjTyp><GeoObjTypCd value="002" Sync="TRUE"></GeoObjTypCd></geoObjTyp><geoObjCnt Sync="TRUE">0</geoObjCnt></geometObjs><topLvl><TopoLevCd value="001" Sync="TRUE"></TopoLevCd></topLvl></VectSpatRep></spatRepInfo><spdoinfo><ptvctinf><esriterm Name="MGN_URB_LINEA"><efeatyp Sync="TRUE">Simple</efeatyp><efeageom code="3" Sync="TRUE"></efeageom><esritopo Sync="TRUE">FALSE</esritopo><efeacnt Sync="TRUE">0</efeacnt><spindex Sync="TRUE">FALSE</spindex><linrefer Sync="TRUE">FALSE</linrefer></esriterm></ptvctinf></spdoinfo><eainfo><detailed Name="MGN_URB_LINEA"><enttyp><enttypl Sync="TRUE">MGN_URB_LINEA</enttypl><enttypt Sync="TRUE">Feature Class</enttypt><enttypc Sync="TRUE">0</enttypc></enttyp><attr><attrlabl Sync="TRUE">FID</attrlabl><attalias Sync="TRUE">FID</attalias><attrtype Sync="TRUE">OID</attrtype><attwidth Sync="TRUE">4</attwidth><atprecis Sync="TRUE">0</atprecis><attscale Sync="TRUE">0</attscale><attrdef Sync="TRUE">Internal feature number.</attrdef><attrdefs Sync="TRUE">Esri</attrdefs><attrdomv><udom Sync="TRUE">Sequential unique whole numbers that are automatically generated.</udom></attrdomv></attr><attr><attrlabl Sync="TRUE">SHAPE</attrlabl><attalias Sync="TRUE">Shape</attalias><attrtype Sync="TRUE">Geometry</attrtype><attwidth Sync="TRUE">0</attwidth><atprecis Sync="TRUE">0</atprecis><attscale Sync="TRUE">0</attscale><attrdef Sync="TRUE">Feature geometry.</attrdef><attrdefs Sync="TRUE">Esri</attrdefs><attrdomv><udom Sync="TRUE">Coordinates defining the features.</udom></attrdomv></attr><attr><attrlabl Sync="TRUE">DPTO_CCDGO</attrlabl><attalias Sync="TRUE">DPTO_CCDGO</attalias><attrtype Sync="TRUE">String</attrtype><attwidth Sync="TRUE">2</attwidth><atprecis Sync="TRUE">0</atprecis><attscale Sync="TRUE">0</attscale></attr><attr><attrlabl Sync="TRUE">MPIO_CCDGO</attrlabl><attalias Sync="TRUE">MPIO_CCDGO</attalias><attrtype Sync="TRUE">String</attrtype><attwidth Sync="TRUE">5</attwidth><atprecis Sync="TRUE">0</atprecis><attscale Sync="TRUE">0</attscale></attr><attr><attrlabl Sync="TRUE">CPOB_CCDGO</attrlabl><attalias Sync="TRUE">CPOB_CCDGO</attalias><attrtype Sync="TRUE">String</attrtype><attwidth Sync="TRUE">8</attwidth><atprecis Sync="TRUE">0</atprecis><attscale Sync="TRUE">0</attscale></attr><attr><attrlabl Sync="TRUE">CTEXT</attrlabl><attalias Sync="TRUE">CTEXT</attalias><attrtype Sync="TRUE">String</attrtype><attwidth Sync="TRUE">254</attwidth><atprecis Sync="TRUE">0</atprecis><attscale Sync="TRUE">0</attscale></attr><attr><attrlabl Sync="TRUE">CSIMBOL</attrlabl><attalias Sync="TRUE">CSIMBOL</attalias><attrtype Sync="TRUE">String</attrtype><attwidth Sync="TRUE">3</attwidth><atprecis Sync="TRUE">0</atprecis><attscale Sync="TRUE">0</attscale></attr><attr><attrlabl Sync="TRUE">Shape_Leng</attrlabl><attalias Sync="TRUE">Shape_Leng</attalias><attrtype Sync="TRUE">Double</attrtype><attwidth Sync="TRUE">19</attwidth><atprecis Sync="TRUE">0</atprecis><attscale Sync="TRUE">0</attscale></attr></detailed></eainfo><mdDateSt Sync="TRUE">20180423</mdDateSt></metadata>
