# Supplementary material for: Geospatial investigations in Colombia reveal variations in the distribution of mood and psychotic disorders
Source: Commun Med (Lond). 2024 Feb 21;4:26. doi: 10.1038/s43856-024-00441-x (PMC10881503; doi:10.1038/s43856-024-00441-x)
Supplement: Supplementary file 2 — Supplementary Data 1 [file 43856_2024_441_MOESM2_ESM.zip › Supplementary Data folders/Figure 3b/SaTScan Output SCZ Shapefile/scz_in_output_v4.rr.txt]

100                             0                   0.24                0                   0                   0                   
101                             0                   0.58                0                   0                   0                   
102                             0                   0.65                0                   0                   0                   
103                             0                   1.46                0                   0                   0                   
104                             0                   1.12                0                   0                   0                   
105                             0                   1.26                0                   0                   0                   
106                             1                   0.63                1.58                1.59                0                   
107                             0                   0.28                0                   0                   0                   
116                             0                   0.26                0                   0                   0                   
117                             0                   1.32                0                   0                   0                   
118                             1                   7.96                0.13                0.12                0                   
119                             1                   3.20                0.31                0.31                0                   
120                             0                   0.97                0                   0                   0                   
121                             0                   0.12                0                   0                   0                   
122                             0                   0.86                0                   0                   0                   
123                             0                   0.74                0                   0                   0                   
124                             1                   1.32                0.76                0.76                0                   
125                             0                   1.64                0                   0                   0                   
126                             0                   2.68                0                   0                   0                   
127                             0                   0.70                0                   0                   0                   
128                             0                   1.21                0                   0                   0                   
129                             0                   1.10                0                   0                   0                   
138                             0                   0.54                0                   0                   0                   
139                             0                   1.42                0                   0                   0                   
140                             6                   5.50                1.09                1.09                0.00700             
141                             0                   1.15                0                   0                   0.00100             
142                             0                   0.92                0                   0                   0                   
143                             0                   0.71                0                   0                   0                   
144                             0                   0.55                0                   0                   0.00500             
145                             0                   0.92                0                   0                   0                   
146                             0                   0.80                0                   0                   0                   
147                             0                   1.23                0                   0                   0                   
148                             0                   2.48                0                   0                   0                   
149                             10                  1.52                6.57                6.69                0.656               
15                              0                   0.063               0                   0                   0                   
150                             1                   7.25                0.14                0.14                0                   
151                             0                   2.10                0                   0                   0                   
155                             0                   0.026               0                   0                   0                   
156                             0                   0.49                0                   0                   0                   
157                             0                   0.46                0                   0                   0.0180              
158                             0                   0.12                0                   0                   0.0180              
159                             0                   0.093               0                   0                   0.0190              
16                              0                   0.56                0                   0                   0                   
160                             0                   0.15                0                   0                   0.0240              
161                             6                   3.54                1.70                1.70                0.0680              
162                             0                   1.25                0                   0                   0.0210              
163                             3                   0.88                3.41                3.43                0.0390              
164                             0                   0.39                0                   0                   0.00200             
165                             0                   0.84                0                   0                   0.00600             
166                             0                   0.51                0                   0                   0.00500             
167                             0                   0.67                0                   0                   0.00500             
168                             0                   0.95                0                   0                   0                   
169                             0                   2.23                0                   0                   0                   
17                              1                   0.62                1.60                1.60                0.00300             
170                             0                   3.84                0                   0                   0                   
171                             0                   4.79                0                   0                   0                   
172                             17                  10.77               1.58                1.60                0.0130              
173                             0                   2.64                0                   0                   0.00100             
174                             0                   0.0049              0                   0                   0.00100             
178                             0                   0.20                0                   0                   0                   
179                             0                   0.31                0                   0                   0.0180              
18                              0                   0.33                0                   0                   0                   
180                             0                   0.36                0                   0                   0.0190              
181                             0                   0.24                0                   0                   0.0220              
182                             1                   0.30                3.32                3.33                0.0960              
183                             1                   0.42                2.35                2.36                0.0720              
184                             0                   0.33                0                   0                   0.0290              
185                             1                   0.81                1.23                1.23                0.0260              
186                             0                   0.39                0                   0                   0.00700             
187                             2                   0.95                2.11                2.11                0.00700             
188                             0                   0.62                0                   0                   0.00500             
189                             0                   0.68                0                   0                   0.00500             
19                              0                   0.070               0                   0                   0                   
190                             11                  3.20                3.44                3.49                0.00600             
191                             0                   2.49                0                   0                   0.00100             
192                             21                  28.10               0.75                0.74                0                   
193                             4                   23.08               0.17                0.17                0                   
194                             1                   2.21                0.45                0.45                0.00200             
195                             0                   0.78                0                   0                   0.00100             
196                             0                   0.067               0                   0                   0.00100             
200                             0                   0.000032            0                   0                   0                   
201                             0                   0.20                0                   0                   0.0180              
202                             0                   0.29                0                   0                   0.0190              
203                             0                   0.23                0                   0                   0.0720              
204                             0                   0.39                0                   0                   0.0630              
205                             3                   0.35                8.59                8.64                0.185               
206                             0                   0.45                0                   0                   0.0290              
207                             6                   3.60                1.67                1.68                0.0300              
208                             0                   0.44                0                   0                   0.00200             
209                             0                   0.64                0                   0                   0.00600             
210                             4                   1.99                2.01                2.02                0.00600             
211                             0                   0.58                0                   0                   0.00500             
212                             0                   2.41                0                   0                   0.00100             
213                             1                   3.23                0.31                0.31                0.00100             
214                             143                 44.53               3.21                4.18                1.000               
215                             99                  57.18               1.73                1.93                0.942               
216                             0                   1.64                0                   0                   0.00200             
217                             1                   0.74                1.35                1.35                0.00100             
218                             0                   0.099               0                   0                   0.00100             
222                             0                   0.0029              0                   0                   0                   
223                             0                   0.12                0                   0                   0                   
224                             13                  1.48                8.76                8.98                0.936               
225                             0                   0.44                0                   0                   0.0720              
226                             4                   2.38                1.68                1.68                0.0740              
227                             0                   0.36                0                   0                   0.0490              
228                             0                   0.26                0                   0                   0.0150              
229                             0                   0.50                0                   0                   0.00600             
230                             0                   0.25                0                   0                   0.00100             
231                             0                   0.28                0                   0                   0.00100             
232                             0                   0.54                0                   0                   0.00500             
233                             0                   0.49                0                   0                   0                   
234                             0                   0.58                0                   0                   0                   
235                             0                   1.00                0                   0                   0.00100             
236                             1                   4.81                0.21                0.21                0                   
237                             14                  26.02               0.54                0.52                0                   
238                             0                   1.97                0                   0                   0.00100             
239                             0                   0.41                0                   0                   0.00100             
240                             0                   0.23                0                   0                   0.00100             
241                             0                   0.094               0                   0                   0.00100             
242                             0                   0.0071              0                   0                   0.00100             
244                             0                   0.0081              0                   0                   0                   
245                             0                   0.12                0                   0                   0                   
246                             0                   0.18                0                   0                   0.00100             
247                             0                   0.19                0                   0                   0.0530              
248                             0                   0.17                0                   0                   0.0440              
249                             0                   0.16                0                   0                   0.0450              
250                             0                   0.17                0                   0                   0.00600             
251                             0                   0.22                0                   0                   0.00600             
252                             0                   0.19                0                   0                   0.00200             
253                             0                   0.15                0                   0                   0.00100             
254                             0                   0.27                0                   0                   0                   
255                             0                   0.26                0                   0                   0                   
256                             0                   0.29                0                   0                   0                   
257                             0                   0.60                0                   0                   0                   
258                             0                   0.86                0                   0                   0                   
259                             0                   3.23                0                   0                   0                   
260                             0                   0.77                0                   0                   0.00100             
261                             0                   0.29                0                   0                   0.00100             
262                             0                   0.26                0                   0                   0.00100             
263                             0                   0.30                0                   0                   0.00100             
264                             0                   0.22                0                   0                   0                   
267                             0                   0.029               0                   0                   0                   
268                             0                   0.037               0                   0                   0.00100             
269                             0                   0.14                0                   0                   0.00400             
270                             0                   0.14                0                   0                   0.0340              
271                             0                   0.11                0                   0                   0.00400             
272                             0                   0.10                0                   0                   0.00400             
273                             0                   0.31                0                   0                   0.00500             
274                             0                   0.42                0                   0                   0                   
275                             0                   0.19                0                   0                   0                   
276                             0                   0.14                0                   0                   0                   
277                             0                   0.11                0                   0                   0                   
278                             0                   0.27                0                   0                   0                   
279                             0                   0.34                0                   0                   0                   
280                             0                   0.43                0                   0                   0                   
281                             0                   0.89                0                   0                   0                   
282                             0                   0.55                0                   0                   0                   
283                             0                   0.37                0                   0                   0                   
284                             0                   0.36                0                   0                   0                   
285                             0                   0.31                0                   0                   0                   
286                             0                   0.12                0                   0                   0                   
29                              0                   0.17                0                   0                   0                   
291                             0                   0.0060              0                   0                   0.00100             
292                             0                   0.033               0                   0                   0.00400             
293                             0                   0.072               0                   0                   0.00400             
294                             0                   0.17                0                   0                   0.00100             
295                             0                   0.24                0                   0                   0.00100             
296                             0                   0.25                0                   0                   0                   
297                             0                   0.13                0                   0                   0                   
298                             0                   0.080               0                   0                   0                   
299                             0                   0.060               0                   0                   0                   
30                              0                   0.22                0                   0                   0                   
300                             0                   0.13                0                   0                   0                   
301                             0                   0.15                0                   0                   0                   
302                             0                   0.013               0                   0                   0                   
303                             0                   0.35                0                   0                   0                   
304                             0                   0.17                0                   0                   0                   
305                             0                   0.00058             0                   0                   0                   
306                             0                   0.048               0                   0                   0                   
307                             0                   0.11                0                   0                   0                   
31                              0                   0.20                0                   0                   0                   
315                             0                   0.019               0                   0                   0.00100             
316                             0                   0.17                0                   0                   0.00100             
317                             0                   0.32                0                   0                   0                   
318                             0                   0.23                0                   0                   0                   
319                             0                   0.11                0                   0                   0                   
32                              0                   0.064               0                   0                   0                   
320                             1                   0.16                6.09                6.10                0.00400             
321                             0                   0.066               0                   0                   0.00400             
322                             0                   0.064               0                   0                   0                   
323                             0                   0.034               0                   0                   0                   
336                             0                   0                   n/a                 n/a                 0                   
337                             0                   0.30                0                   0                   0                   
338                             0                   0.41                0                   0                   0                   
339                             0                   0.32                0                   0                   0                   
340                             0                   0.16                0                   0                   0                   
341                             0                   0.077               0                   0                   0                   
342                             0                   0.25                0                   0                   0                   
343                             0                   0.32                0                   0                   0                   
344                             0                   0.17                0                   0                   0                   
345                             0                   0.055               0                   0                   0                   
358                             0                   0.14                0                   0                   0                   
359                             1                   0.63                1.58                1.58                0.00200             
360                             0                   0.34                0                   0                   0                   
361                             2                   2.38                0.84                0.84                0                   
362                             0                   0.90                0                   0                   0                   
363                             0                   0.29                0                   0                   0                   
364                             0                   1.37                0                   0                   0                   
365                             0                   0.69                0                   0                   0                   
366                             0                   0.37                0                   0                   0                   
37                              0                   0.094               0                   0                   0                   
379                             0                   0.020               0                   0                   0                   
38                              1                   1.77                0.56                0.56                0                   
380                             0                   0.29                0                   0                   0                   
381                             0                   0.29                0                   0                   0                   
382                             0                   0.31                0                   0                   0                   
383                             1                   1.66                0.60                0.60                0                   
384                             0                   0.83                0                   0                   0                   
385                             4                   0.92                4.33                4.36                0.0420              
386                             1                   3.69                0.27                0.27                0                   
387                             0                   0.99                0                   0                   0                   
388                             0                   0.56                0                   0                   0                   
39                              4                   2.17                1.84                1.85                0.00500             
399                             0                   0.049               0                   0                   0                   
40                              0                   1.13                0                   0                   0                   
400                             0                   0.14                0                   0                   0                   
401                             0                   0.21                0                   0                   0                   
402                             0                   0.22                0                   0                   0                   
403                             0                   0.17                0                   0                   0                   
404                             0                   0.27                0                   0                   0                   
405                             0                   0.51                0                   0                   0                   
406                             0                   0.75                0                   0                   0                   
407                             1                   1.29                0.77                0.77                0.00300             
408                             0                   0.91                0                   0                   0                   
409                             0                   0.38                0                   0                   0                   
41                              0                   0.94                0                   0                   0                   
410                             0                   0.050               0                   0                   0                   
42                              0                   0.0095              0                   0                   0                   
421                             0                   0.082               0                   0                   0                   
422                             0                   0.16                0                   0                   0                   
423                             0                   0.24                0                   0                   0                   
424                             0                   0.45                0                   0                   0                   
425                             0                   0.25                0                   0                   0                   
426                             0                   0.34                0                   0                   0                   
427                             0                   0.52                0                   0                   0                   
428                             0                   0.51                0                   0                   0.00300             
429                             5                   4.00                1.25                1.25                0.0100              
430                             0                   0.54                0                   0                   0.00300             
442                             0                   0.038               0                   0                   0                   
443                             0                   0.14                0                   0                   0                   
444                             0                   0.18                0                   0                   0                   
445                             0                   0.24                0                   0                   0                   
446                             0                   0.28                0                   0                   0                   
447                             0                   0.30                0                   0                   0                   
448                             0                   0.65                0                   0                   0                   
449                             7                   2.28                3.07                3.10                0.0700              
450                             2                   0.51                3.93                3.94                0.0340              
451                             0                   1.07                0                   0                   0.0200              
452                             0                   0.00041             0                   0                   0.0100              
464                             0                   0.15                0                   0                   0                   
465                             0                   0.29                0                   0                   0                   
466                             0                   0.32                0                   0                   0                   
467                             0                   0.37                0                   0                   0                   
468                             0                   0.22                0                   0                   0                   
469                             1                   0.23                4.26                4.26                0.00800             
470                             0                   0.45                0                   0                   0                   
471                             0                   0.72                0                   0                   0.0120              
472                             0                   0.39                0                   0                   0.0150              
473                             0                   0.25                0                   0                   0.0150              
485                             0                   0.0051              0                   0                   0                   
486                             0                   0.20                0                   0                   0                   
487                             0                   0.30                0                   0                   0                   
488                             0                   0.22                0                   0                   0                   
489                             0                   0.71                0                   0                   0                   
490                             0                   0.19                0                   0                   0                   
491                             0                   0.15                0                   0                   0                   
492                             0                   0.18                0                   0                   0                   
493                             0                   0.20                0                   0                   0                   
494                             0                   0.20                0                   0                   0.0120              
495                             3                   0.75                3.98                4.00                0.0330              
50                              0                   0.072               0                   0                   0                   
507                             0                   0.037               0                   0                   0                   
508                             0                   0.19                0                   0                   0                   
509                             0                   0.17                0                   0                   0                   
51                              0                   0.30                0                   0                   0                   
510                             0                   0.24                0                   0                   0                   
511                             0                   0.87                0                   0                   0                   
512                             0                   0.11                0                   0                   0                   
513                             0                   0.088               0                   0                   0                   
514                             0                   0.093               0                   0                   0                   
515                             0                   0.12                0                   0                   0                   
516                             0                   0.16                0                   0                   0                   
517                             0                   0.15                0                   0                   0.00700             
52                              0                   0.43                0                   0                   0                   
529                             0                   0.0011              0                   0                   0                   
53                              0                   0.50                0                   0                   0                   
530                             0                   0.10                0                   0                   0                   
531                             0                   0.20                0                   0                   0                   
532                             0                   0.22                0                   0                   0                   
533                             0                   0.20                0                   0                   0                   
534                             0                   0.12                0                   0                   0                   
535                             0                   0.10                0                   0                   0                   
536                             0                   0.11                0                   0                   0                   
537                             0                   0.11                0                   0                   0                   
538                             0                   0.12                0                   0                   0                   
539                             0                   0.085               0                   0                   0                   
54                              0                   0.21                0                   0                   0                   
552                             0                   0.037               0                   0                   0                   
553                             0                   0.23                0                   0                   0                   
554                             0                   0.23                0                   0                   0                   
555                             0                   0.20                0                   0                   0                   
556                             0                   0.12                0                   0                   0                   
557                             0                   0.12                0                   0                   0                   
558                             0                   0.13                0                   0                   0                   
559                             0                   0.18                0                   0                   0                   
56                              0                   0.93                0                   0                   0                   
560                             0                   0.39                0                   0                   0                   
561                             0                   0.48                0                   0                   0                   
562                             0                   0.0023              0                   0                   0                   
57                              6                   2.26                2.65                2.67                0.0370              
573                             0                   0.11                0                   0                   0                   
574                             0                   0.22                0                   0                   0                   
575                             0                   0.26                0                   0                   0                   
576                             0                   0.22                0                   0                   0                   
577                             0                   0.20                0                   0                   0                   
578                             0                   0.23                0                   0                   0                   
579                             0                   0.81                0                   0                   0                   
58                              0                   0.60                0                   0                   0                   
580                             0                   0.89                0                   0                   0                   
581                             0                   0.59                0                   0                   0                   
582                             4                   3.21                1.25                1.25                0.00100             
583                             0                   1.25                0                   0                   0                   
584                             0                   0.0095              0                   0                   0                   
59                              0                   0.61                0                   0                   0                   
595                             0                   0.75                0                   0                   0                   
596                             0                   0.42                0                   0                   0                   
597                             0                   0.29                0                   0                   0                   
598                             0                   0.27                0                   0                   0                   
599                             0                   0.35                0                   0                   0                   
60                              0                   1.15                0                   0                   0                   
600                             0                   0.76                0                   0                   0                   
601                             4                   10.14               0.39                0.39                0                   
602                             11                  9.92                1.11                1.11                0.00100             
603                             0                   1.08                0                   0                   0                   
604                             0                   0.14                0                   0                   0                   
61                              0                   0.86                0                   0                   0                   
617                             0                   0.050               0                   0                   0                   
618                             0                   0.26                0                   0                   0                   
619                             0                   0.29                0                   0                   0                   
62                              4                   1.69                2.37                2.38                0.00600             
620                             0                   0.21                0                   0                   0                   
621                             0                   0.13                0                   0                   0                   
622                             0                   0.22                0                   0                   0                   
623                             0                   0.061               0                   0                   0                   
624                             7                   3.02                2.31                2.33                0.0360              
63                              0                   0.65                0                   0                   0                   
64                              0                   0.073               0                   0                   0                   
72                              0                   0.30                0                   0                   0                   
73                              0                   0.57                0                   0                   0                   
74                              0                   0.95                0                   0                   0                   
75                              0                   0.73                0                   0                   0                   
76                              0                   0.019               0                   0                   0                   
78                              0                   1.45                0                   0                   0                   
79                              4                   4.14                0.97                0.97                0.00200             
80                              0                   2.82                0                   0                   0                   
81                              0                   0.79                0                   0                   0                   
82                              0                   0.74                0                   0                   0                   
83                              0                   0.49                0                   0                   0                   
84                              0                   0.095               0                   0                   0                   
93                              0                   0.011               0                   0                   0                   
94                              0                   0.37                0                   0                   0                   
95                              0                   1.04                0                   0                   0                   
96                              11                  9.34                1.18                1.18                0                   
97                              6                   5.99                1.00                1.00                0                   
