# Supplementary material for: Geospatial investigations in Colombia reveal variations in the distribution of mood and psychotic disorders
Source: Commun Med (Lond). 2024 Feb 21;4:26. doi: 10.1038/s43856-024-00441-x (PMC10881503; doi:10.1038/s43856-024-00441-x)
Supplement: Supplementary file 2 — Supplementary Data 1 [file 43856_2024_441_MOESM2_ESM.zip › Supplementary Data folders/Figure 3b/SaTScan Output BPD Shapefile/bpd_in_output_v4.txt]

                                 _____________________________

                                         SaTScan v9.6
                                 _____________________________


Program run on: Thu Oct 22 20:55:48 2020

Purely Spatial analysis
scanning for clusters with high rates
using the Discrete Poisson model.
_______________________________________________________________________________________________

SUMMARY OF DATA

Study period.......................: 2000/1/1 to 2000/12/31
Number of locations................: 374
Population, averaged over time.....: 1052472
Total number of cases..............: 2290
Annual cases / 100000..............: 217.1
_______________________________________________________________________________________________

CLUSTERS DETECTED

1.Location IDs included.: 215, 214
  Coordinates / radius..: (5.041378 N, 75.495810 W) / 4.97 km
  Population............: 227752
  Number of cases.......: 1169
  Expected cases........: 495.55
  Annual cases / 100000.: 512.2
  Observed / expected...: 2.36
  Relative risk.........: 3.78
  Log likelihood ratio..: 475.873782
  P-value...............: < 0.00000000000000001

2.Location IDs included.: 188, 187, 166, 210
  Coordinates / radius..: (5.265049 N, 75.540726 W) / 4.97 km
  Population............: 9118
  Number of cases.......: 111
  Expected cases........: 19.84
  Annual cases / 100000.: 1214.8
  Observed / expected...: 5.59
  Relative risk.........: 5.83
  Log likelihood ratio..: 101.818197
  P-value...............: < 0.00000000000000001

3.Location IDs included.: 224
  Coordinates / radius..: (5.622754 N, 75.450895 W) / 0 km
  Population............: 3324
  Number of cases.......: 35
  Expected cases........: 7.23
  Annual cases / 100000.: 1050.7
  Observed / expected...: 4.84
  Relative risk.........: 4.90
  Log likelihood ratio..: 27.587190
  P-value...............: 0.0000000016

4.Location IDs included.: 57
  Coordinates / radius..: (5.221900 N, 75.797690 W) / 0 km
  Population............: 5068
  Number of cases.......: 34
  Expected cases........: 11.03
  Annual cases / 100000.: 669.5
  Observed / expected...: 3.08
  Relative risk.........: 3.11
  Log likelihood ratio..: 15.426679
  P-value...............: 0.000086

5.Location IDs included.: 385
  Coordinates / radius..: (5.309774 N, 75.136484 W) / 0 km
  Population............: 2069
  Number of cases.......: 19
  Expected cases........: 4.50
  Annual cases / 100000.: 916.3
  Observed / expected...: 4.22
  Relative risk.........: 4.25
  Log likelihood ratio..: 12.905247
  P-value...............: 0.00082

6.Location IDs included.: 149
  Coordinates / radius..: (5.041378 N, 75.630558 W) / 0 km
  Population............: 3409
  Number of cases.......: 25
  Expected cases........: 7.42
  Annual cases / 100000.: 731.9
  Observed / expected...: 3.37
  Relative risk.........: 3.40
  Log likelihood ratio..: 12.862103
  P-value...............: 0.00086

7.Location IDs included.: 361
  Coordinates / radius..: (5.399213 N, 75.181400 W) / 0 km
  Population............: 5337
  Number of cases.......: 31
  Expected cases........: 11.61
  Annual cases / 100000.: 579.7
  Observed / expected...: 2.67
  Relative risk.........: 2.69
  Log likelihood ratio..: 11.135538
  P-value...............: 0.0040

8.Location IDs included.: 62
  Coordinates / radius..: (4.996970 N, 75.810603 W) / 0 km
  Population............: 3785
  Number of cases.......: 22
  Expected cases........: 8.24
  Annual cases / 100000.: 580.0
  Observed / expected...: 2.67
  Relative risk.........: 2.69
  Log likelihood ratio..: 7.892848
  P-value...............: 0.074

9.Location IDs included.: 185, 184, 163, 207
  Coordinates / radius..: (5.399213 N, 75.540726 W) / 4.97 km
  Population............: 12575
  Number of cases.......: 50
  Expected cases........: 27.36
  Annual cases / 100000.: 396.8
  Observed / expected...: 1.83
  Relative risk.........: 1.85
  Log likelihood ratio..: 7.619881
  P-value...............: 0.090

10.Location IDs included.: 172
   Coordinates / radius..: (4.996635 N, 75.585642 W) / 0 km
   Population............: 24106
   Number of cases.......: 82
   Expected cases........: 52.45
   Annual cases / 100000.: 339.5
   Observed / expected...: 1.56
   Relative risk.........: 1.58
   Log likelihood ratio..: 7.287864
   P-value...............: 0.117

11.Location IDs included.: 624
   Coordinates / radius..: (5.448522 N, 74.659601 W) / 0 km
   Population............: 6771
   Number of cases.......: 28
   Expected cases........: 14.73
   Annual cases / 100000.: 412.6
   Observed / expected...: 1.90
   Relative risk.........: 1.91
   Log likelihood ratio..: 4.750506
   P-value...............: 0.712

12.Location IDs included.: 449
   Coordinates / radius..: (5.399213 N, 75.001737 W) / 0 km
   Population............: 5112
   Number of cases.......: 20
   Expected cases........: 11.12
   Annual cases / 100000.: 390.4
   Observed / expected...: 1.80
   Relative risk.........: 1.81
   Log likelihood ratio..: 2.874134
   P-value...............: 0.996
_______________________________________________________________________________________________

Warning: The following locations have a population totaling zero for the specified date(s).
Location 336, 2000/1/1
_______________________________________________________________________________________________

PARAMETER SETTINGS

Input
-----
  Case File        : /Users/janetsong/Desktop/Paisa GIS/SatScan/inputs_v4/bpd_in_counts_5km_v4.csv
  Population File  : /Users/janetsong/Desktop/Paisa GIS/SatScan/Worldpop_5km_grid.csv
  Time Precision   : None
  Start Time       : 2000/1/1
  End Time         : 2000/12/31
  Coordinates File : /Users/janetsong/Desktop/Paisa GIS/SatScan/coordinate_5km.csv
  Coordinates      : Latitude/Longitude

Analysis
--------
  Type of Analysis    : Purely Spatial
  Probability Model   : Discrete Poisson
  Scan for Areas with : High Rates

Output
------
  Main Results File   : /Users/janetsong/Desktop/Paisa GIS/SatScan/outputs_v4/bpd_in_output_v4.txt
  Shapefile           : /Users/janetsong/Desktop/Paisa GIS/SatScan/outputs_v4/bpd_in_output_v4.col.shp
  Cluster File        : /Users/janetsong/Desktop/Paisa GIS/SatScan/outputs_v4/bpd_in_output_v4.col.dbf
  Risk Estimates File : /Users/janetsong/Desktop/Paisa GIS/SatScan/outputs_v4/bpd_in_output_v4.rr.txt

Data Checking
-------------
  Temporal Data Check     : Check to ensure that all cases and controls are within the specified temporal study period.
  Geographical Data Check : Check to ensure that all observations (cases, controls and populations) are within the specified geographical area.

Spatial Neighbors
-----------------
  Use Non-Euclidian Neighbors file : No
  Use Meta Locations File          : No
  Multiple Coordinates Type        : Allow only one set of coordinates per location ID.

Spatial Window
--------------
  Maximum Spatial Cluster Size : 25 percent of population at risk
  Window Shape                 : Circular
  Isotonic Scan                : No

Cluster Restrictions
--------------------
  Minimum Cases in Cluster for High Rates : 2
  Restrict High Rate Clusters             : No

Space And Time Adjustments
--------------------------
  Adjust for known relative risks : No

Inference
---------
  P-Value Reporting                  : Default Combination
  Number of Replications             : 999
  Adjusting for More Likely Clusters : No

Border Analysis
---------------
  Report Oliveira's F              : Yes
  Number of bootstrap replications : 1000

Spatial Output
--------------
  Report Hierarchical Clusters              : Yes
  Criteria for Reporting Secondary Clusters : No Geographical Overlap
  Report Gini Optimized Cluster Collection  : No
  Restrict Reporting to Smaller Clusters    : No

Other Output
------------
  Report Critical Values     : No
  Report Monte Carlo Rank    : No
  Print ASCII Column Headers : No

Run Options
-----------
  Processor Usage   : All Available Processors
  Suppress Warnings : No
  Logging Analysis  : No
_______________________________________________________________________________________________

Program completed  : Thu Oct 22 20:55:53 2020
Total Running Time : 5 seconds
Processor Usage    : 8 processors
