# Supplementary material for: Geospatial investigations in Colombia reveal variations in the distribution of mood and psychotic disorders
Source: Commun Med (Lond). 2024 Feb 21;4:26. doi: 10.1038/s43856-024-00441-x (PMC10881503; doi:10.1038/s43856-024-00441-x)
Supplement: Supplementary file 2 — Supplementary Data 1 [file 43856_2024_441_MOESM2_ESM.zip › Supplementary Data folders/Figure 3b/SaTScan Output BPD Shapefile/bpd_in_output_v4.rr.txt]

100                             0                   1.17                0                   0                   0                   
101                             0                   2.81                0                   0                   0                   
102                             0                   3.18                0                   0                   0                   
103                             0                   7.11                0                   0                   0                   
104                             0                   5.47                0                   0                   0                   
105                             0                   6.12                0                   0                   0                   
106                             1                   3.07                0.33                0.32                0                   
107                             0                   1.34                0                   0                   0                   
116                             0                   1.29                0                   0                   0                   
117                             0                   6.45                0                   0                   0                   
118                             4                   38.80               0.10                0.10                0                   
119                             1                   15.59               0.064               0.064               0                   
120                             2                   4.72                0.42                0.42                0                   
121                             0                   0.57                0                   0                   0                   
122                             1                   4.17                0.24                0.24                0                   
123                             0                   3.62                0                   0                   0                   
124                             6                   6.43                0.93                0.93                0                   
125                             1                   8.01                0.12                0.12                0                   
126                             0                   13.06               0                   0                   0                   
127                             0                   3.41                0                   0                   0                   
128                             0                   5.91                0                   0                   0                   
129                             0                   5.35                0                   0                   0                   
138                             0                   2.62                0                   0                   0                   
139                             0                   6.92                0                   0                   0                   
140                             33                  26.78               1.23                1.24                0.00200             
141                             1                   5.62                0.18                0.18                0                   
142                             0                   4.49                0                   0                   0                   
143                             0                   3.47                0                   0                   0                   
144                             0                   2.69                0                   0                   0                   
145                             0                   4.46                0                   0                   0                   
146                             0                   3.91                0                   0                   0                   
147                             0                   6.00                0                   0                   0                   
148                             0                   12.07               0                   0                   0                   
149                             25                  7.42                3.37                3.40                0.728               
15                              0                   0.31                0                   0                   0                   
150                             10                  35.31               0.28                0.28                0                   
151                             0                   10.25               0                   0                   0                   
155                             0                   0.13                0                   0                   0                   
156                             0                   2.39                0                   0                   0                   
157                             0                   2.24                0                   0                   0                   
158                             0                   0.58                0                   0                   0                   
159                             0                   0.45                0                   0                   0                   
16                              1                   2.75                0.36                0.36                0                   
160                             0                   0.72                0                   0                   0                   
161                             12                  17.24               0.70                0.69                0                   
162                             0                   6.07                0                   0                   0                   
163                             10                  4.28                2.33                2.34                0.325               
164                             0                   1.92                0                   0                   0                   
165                             0                   4.10                0                   0                   0                   
166                             0                   2.48                0                   0                   0.932               
167                             1                   3.26                0.31                0.31                0                   
168                             0                   4.65                0                   0                   0.00300             
169                             0                   10.84               0                   0                   0                   
17                              0                   3.04                0                   0                   0                   
170                             0                   18.70               0                   0                   0                   
171                             5                   23.36               0.21                0.21                0                   
172                             82                  52.45               1.56                1.58                0.275               
173                             0                   12.87               0                   0                   0                   
174                             0                   0.024               0                   0                   0                   
178                             0                   1.00                0                   0                   0                   
179                             0                   1.52                0                   0                   0                   
18                              0                   1.59                0                   0                   0                   
180                             0                   1.74                0                   0                   0                   
181                             0                   1.16                0                   0                   0                   
182                             0                   1.47                0                   0                   0                   
183                             0                   2.07                0                   0                   0                   
184                             0                   1.59                0                   0                   0.312               
185                             4                   3.95                1.01                1.01                0.312               
186                             0                   1.92                0                   0                   0                   
187                             22                  4.63                4.76                4.79                0.997               
188                             0                   3.03                0                   0                   0.932               
189                             0                   3.33                0                   0                   0.00300             
19                              0                   0.34                0                   0                   0                   
190                             54                  15.60               3.46                3.52                0.00300             
191                             14                  12.11               1.16                1.16                0.00300             
192                             160                 136.90              1.17                1.18                0                   
193                             21                  112.45              0.19                0.18                0                   
194                             2                   10.78               0.19                0.18                0                   
195                             0                   3.79                0                   0                   0                   
196                             0                   0.33                0                   0                   0                   
200                             0                   0.00016             0                   0                   0                   
201                             0                   0.99                0                   0                   0.0210              
202                             2                   1.42                1.41                1.41                0.0330              
203                             0                   1.12                0                   0                   0.0550              
204                             0                   1.91                0                   0                   0                   
205                             1                   1.70                0.59                0.59                0                   
206                             0                   2.19                0                   0                   0                   
207                             36                  17.54               2.05                2.07                0.314               
208                             0                   2.12                0                   0                   0.0650              
209                             1                   3.11                0.32                0.32                0.0650              
210                             89                  9.71                9.17                9.50                1.000               
211                             0                   2.82                0                   0                   0.00300             
212                             5                   11.74               0.43                0.42                0.00300             
213                             1                   15.72               0.064               0.063               0.00300             
214                             668                 216.95              3.08                3.94                1.000               
215                             501                 278.60              1.80                2.02                1.000               
216                             0                   7.99                0                   0                   0.00300             
217                             4                   3.61                1.11                1.11                0                   
218                             0                   0.48                0                   0                   0                   
222                             0                   0.014               0                   0                   0.282               
223                             0                   0.61                0                   0                   0.282               
224                             35                  7.23                4.84                4.90                0.996               
225                             0                   2.15                0                   0                   0.0550              
226                             23                  11.61               1.98                1.99                0.0610              
227                             0                   1.77                0                   0                   0.00600             
228                             0                   1.25                0                   0                   0                   
229                             0                   2.46                0                   0                   0                   
230                             0                   1.20                0                   0                   0                   
231                             0                   1.35                0                   0                   0.0650              
232                             0                   2.65                0                   0                   0                   
233                             0                   2.40                0                   0                   0.00300             
234                             0                   2.81                0                   0                   0.00300             
235                             0                   4.89                0                   0                   0.00300             
236                             3                   23.44               0.13                0.13                0                   
237                             76                  126.80              0.60                0.59                0                   
238                             2                   9.60                0.21                0.21                0                   
239                             0                   2.00                0                   0                   0                   
240                             0                   1.14                0                   0                   0                   
241                             0                   0.46                0                   0                   0                   
242                             0                   0.035               0                   0                   0                   
244                             0                   0.039               0                   0                   0.282               
245                             2                   0.58                3.44                3.44                0.282               
246                             0                   0.90                0                   0                   0.0120              
247                             0                   0.92                0                   0                   0.0550              
248                             0                   0.85                0                   0                   0                   
249                             0                   0.79                0                   0                   0                   
250                             0                   0.84                0                   0                   0                   
251                             0                   1.09                0                   0                   0                   
252                             0                   0.92                0                   0                   0                   
253                             0                   0.73                0                   0                   0                   
254                             0                   1.30                0                   0                   0                   
255                             0                   1.28                0                   0                   0                   
256                             0                   1.39                0                   0                   0.00300             
257                             0                   2.93                0                   0                   0                   
258                             1                   4.19                0.24                0.24                0                   
259                             1                   15.75               0.064               0.063               0                   
260                             0                   3.74                0                   0                   0                   
261                             0                   1.41                0                   0                   0                   
262                             0                   1.28                0                   0                   0                   
263                             2                   1.46                1.37                1.37                0                   
264                             0                   1.09                0                   0                   0                   
267                             0                   0.14                0                   0                   0                   
268                             0                   0.18                0                   0                   0                   
269                             0                   0.68                0                   0                   0                   
270                             0                   0.67                0                   0                   0                   
271                             0                   0.52                0                   0                   0                   
272                             0                   0.51                0                   0                   0                   
273                             3                   1.49                2.01                2.02                0                   
274                             5                   2.05                2.44                2.44                0                   
275                             1                   0.93                1.08                1.08                0                   
276                             0                   0.68                0                   0                   0                   
277                             0                   0.55                0                   0                   0                   
278                             0                   1.33                0                   0                   0                   
279                             0                   1.65                0                   0                   0                   
280                             0                   2.08                0                   0                   0                   
281                             0                   4.33                0                   0                   0                   
282                             0                   2.69                0                   0                   0                   
283                             0                   1.80                0                   0                   0                   
284                             0                   1.77                0                   0                   0                   
285                             0                   1.53                0                   0                   0                   
286                             0                   0.61                0                   0                   0                   
29                              0                   0.81                0                   0                   0                   
291                             0                   0.029               0                   0                   0                   
292                             0                   0.16                0                   0                   0                   
293                             0                   0.35                0                   0                   0                   
294                             0                   0.85                0                   0                   0                   
295                             0                   1.15                0                   0                   0                   
296                             0                   1.20                0                   0                   0                   
297                             0                   0.63                0                   0                   0                   
298                             0                   0.39                0                   0                   0                   
299                             0                   0.29                0                   0                   0                   
30                              0                   1.07                0                   0                   0                   
300                             0                   0.61                0                   0                   0                   
301                             0                   0.71                0                   0                   0                   
302                             0                   0.066               0                   0                   0                   
303                             0                   1.71                0                   0                   0                   
304                             0                   0.81                0                   0                   0                   
305                             0                   0.0028              0                   0                   0                   
306                             0                   0.23                0                   0                   0                   
307                             0                   0.54                0                   0                   0                   
31                              0                   0.99                0                   0                   0                   
315                             0                   0.093               0                   0                   0                   
316                             0                   0.83                0                   0                   0                   
317                             0                   1.58                0                   0                   0                   
318                             0                   1.10                0                   0                   0                   
319                             0                   0.53                0                   0                   0                   
32                              0                   0.31                0                   0                   0                   
320                             4                   0.80                5.00                5.01                0.0320              
321                             0                   0.32                0                   0                   0.0320              
322                             0                   0.31                0                   0                   0                   
323                             0                   0.17                0                   0                   0                   
336                             0                   0                   n/a                 n/a                 0                   
337                             1                   1.44                0.69                0.69                0                   
338                             0                   2.02                0                   0                   0                   
339                             0                   1.55                0                   0                   0                   
340                             0                   0.76                0                   0                   0                   
341                             0                   0.38                0                   0                   0                   
342                             0                   1.23                0                   0                   0                   
343                             0                   1.54                0                   0                   0                   
344                             0                   0.80                0                   0                   0                   
345                             0                   0.27                0                   0                   0                   
358                             0                   0.67                0                   0                   0                   
359                             0                   3.08                0                   0                   0                   
360                             0                   1.68                0                   0                   0                   
361                             31                  11.61               2.67                2.69                0.602               
362                             0                   4.41                0                   0                   0                   
363                             0                   1.43                0                   0                   0                   
364                             0                   6.68                0                   0                   0                   
365                             0                   3.36                0                   0                   0                   
366                             2                   1.80                1.11                1.11                0                   
37                              0                   0.46                0                   0                   0                   
379                             0                   0.099               0                   0                   0                   
38                              5                   8.64                0.58                0.58                0                   
380                             1                   1.40                0.71                0.71                0                   
381                             1                   1.41                0.71                0.71                0                   
382                             0                   1.51                0                   0                   0                   
383                             2                   8.08                0.25                0.25                0                   
384                             0                   4.03                0                   0                   0                   
385                             19                  4.50                4.22                4.25                0.712               
386                             13                  17.99               0.72                0.72                0                   
387                             0                   4.83                0                   0                   0                   
388                             0                   2.72                0                   0                   0                   
39                              14                  10.59               1.32                1.32                0.00200             
399                             0                   0.24                0                   0                   0                   
40                              0                   5.53                0                   0                   0                   
400                             0                   0.70                0                   0                   0                   
401                             0                   1.00                0                   0                   0                   
402                             0                   1.08                0                   0                   0                   
403                             0                   0.84                0                   0                   0                   
404                             1                   1.30                0.77                0.77                0                   
405                             0                   2.48                0                   0                   0                   
406                             0                   3.64                0                   0                   0                   
407                             0                   6.31                0                   0                   0                   
408                             0                   4.43                0                   0                   0                   
409                             0                   1.86                0                   0                   0                   
41                              0                   4.58                0                   0                   0                   
410                             0                   0.24                0                   0                   0                   
42                              0                   0.046               0                   0                   0                   
421                             0                   0.40                0                   0                   0                   
422                             0                   0.78                0                   0                   0                   
423                             0                   1.19                0                   0                   0                   
424                             1                   2.20                0.46                0.45                0                   
425                             0                   1.20                0                   0                   0                   
426                             0                   1.66                0                   0                   0                   
427                             0                   2.53                0                   0                   0                   
428                             1                   2.48                0.40                0.40                0                   
429                             20                  19.49               1.03                1.03                0                   
430                             0                   2.61                0                   0                   0                   
442                             0                   0.18                0                   0                   0                   
443                             0                   0.70                0                   0                   0                   
444                             0                   0.87                0                   0                   0                   
445                             1                   1.18                0.85                0.85                0                   
446                             0                   1.36                0                   0                   0                   
447                             0                   1.45                0                   0                   0                   
448                             0                   3.15                0                   0                   0                   
449                             20                  11.12               1.80                1.81                0.0280              
450                             1                   2.48                0.40                0.40                0                   
451                             4                   5.22                0.77                0.77                0                   
452                             0                   0.0020              0                   0                   0                   
464                             0                   0.72                0                   0                   0                   
465                             1                   1.41                0.71                0.71                0                   
466                             0                   1.54                0                   0                   0                   
467                             1                   1.81                0.55                0.55                0                   
468                             0                   1.09                0                   0                   0                   
469                             0                   1.14                0                   0                   0                   
470                             0                   2.21                0                   0                   0                   
471                             1                   3.52                0.28                0.28                0                   
472                             1                   1.88                0.53                0.53                0                   
473                             0                   1.24                0                   0                   0                   
485                             0                   0.025               0                   0                   0                   
486                             0                   0.98                0                   0                   0                   
487                             0                   1.47                0                   0                   0                   
488                             0                   1.08                0                   0                   0                   
489                             0                   3.46                0                   0                   0                   
490                             0                   0.93                0                   0                   0                   
491                             0                   0.71                0                   0                   0                   
492                             0                   0.86                0                   0                   0                   
493                             0                   0.97                0                   0                   0                   
494                             1                   0.98                1.02                1.02                0                   
495                             3                   3.67                0.82                0.82                0                   
50                              0                   0.35                0                   0                   0                   
507                             0                   0.18                0                   0                   0                   
508                             0                   0.94                0                   0                   0                   
509                             0                   0.85                0                   0                   0                   
51                              0                   1.49                0                   0                   0                   
510                             0                   1.17                0                   0                   0                   
511                             0                   4.25                0                   0                   0                   
512                             0                   0.55                0                   0                   0                   
513                             0                   0.43                0                   0                   0                   
514                             0                   0.45                0                   0                   0                   
515                             0                   0.57                0                   0                   0                   
516                             0                   0.79                0                   0                   0                   
517                             0                   0.75                0                   0                   0                   
52                              0                   2.07                0                   0                   0                   
529                             0                   0.0054              0                   0                   0                   
53                              0                   2.46                0                   0                   0                   
530                             0                   0.49                0                   0                   0                   
531                             0                   1.00                0                   0                   0                   
532                             0                   1.07                0                   0                   0                   
533                             0                   0.99                0                   0                   0                   
534                             0                   0.59                0                   0                   0                   
535                             0                   0.51                0                   0                   0                   
536                             0                   0.53                0                   0                   0                   
537                             0                   0.53                0                   0                   0                   
538                             0                   0.60                0                   0                   0                   
539                             0                   0.41                0                   0                   0                   
54                              0                   1.03                0                   0                   0                   
552                             0                   0.18                0                   0                   0                   
553                             0                   1.12                0                   0                   0                   
554                             0                   1.10                0                   0                   0                   
555                             0                   0.99                0                   0                   0                   
556                             0                   0.59                0                   0                   0                   
557                             0                   0.60                0                   0                   0                   
558                             0                   0.63                0                   0                   0                   
559                             0                   0.87                0                   0                   0                   
56                              0                   4.55                0                   0                   0                   
560                             0                   1.89                0                   0                   0                   
561                             0                   2.34                0                   0                   0                   
562                             0                   0.011               0                   0                   0                   
57                              34                  11.03               3.08                3.11                0.836               
573                             0                   0.52                0                   0                   0                   
574                             0                   1.09                0                   0                   0                   
575                             0                   1.25                0                   0                   0                   
576                             0                   1.09                0                   0                   0                   
577                             0                   1.00                0                   0                   0                   
578                             0                   1.14                0                   0                   0                   
579                             0                   3.95                0                   0                   0                   
58                              0                   2.94                0                   0                   0.00100             
580                             0                   4.34                0                   0                   0                   
581                             0                   2.85                0                   0                   0                   
582                             4                   15.63               0.26                0.25                0                   
583                             0                   6.07                0                   0                   0                   
584                             0                   0.046               0                   0                   0                   
59                              0                   2.97                0                   0                   0.00100             
595                             1                   3.64                0.27                0.27                0                   
596                             0                   2.05                0                   0                   0                   
597                             0                   1.43                0                   0                   0                   
598                             0                   1.34                0                   0                   0                   
599                             0                   1.70                0                   0                   0                   
60                              1                   5.61                0.18                0.18                0                   
600                             0                   3.72                0                   0                   0                   
601                             5                   49.42               0.10                0.099               0                   
602                             17                  48.31               0.35                0.35                0                   
603                             0                   5.27                0                   0                   0                   
604                             0                   0.68                0                   0                   0                   
61                              2                   4.19                0.48                0.48                0                   
617                             0                   0.24                0                   0                   0                   
618                             0                   1.27                0                   0                   0                   
619                             0                   1.41                0                   0                   0                   
62                              22                  8.24                2.67                2.69                0.352               
620                             0                   1.05                0                   0                   0                   
621                             0                   0.65                0                   0                   0                   
622                             0                   1.06                0                   0                   0                   
623                             0                   0.30                0                   0                   0                   
624                             28                  14.73               1.90                1.91                0.102               
63                              0                   3.17                0                   0                   0                   
64                              0                   0.36                0                   0                   0                   
72                              0                   1.45                0                   0                   0                   
73                              0                   2.79                0                   0                   0                   
74                              0                   4.63                0                   0                   0                   
75                              3                   3.54                0.85                0.85                0                   
76                              0                   0.094               0                   0                   0                   
78                              4                   7.09                0.56                0.56                0                   
79                              16                  20.15               0.79                0.79                0.00100             
80                              16                  13.72               1.17                1.17                0.00100             
81                              0                   3.86                0                   0                   0                   
82                              0                   3.63                0                   0                   0                   
83                              0                   2.38                0                   0                   0                   
84                              0                   0.46                0                   0                   0                   
93                              0                   0.054               0                   0                   0                   
94                              0                   1.82                0                   0                   0                   
95                              2                   5.07                0.39                0.39                0                   
96                              33                  45.52               0.72                0.72                0                   
97                              17                  29.19               0.58                0.58                0                   
