# Supplementary material for: Geospatial investigations in Colombia reveal variations in the distribution of mood and psychotic disorders
Source: Commun Med (Lond). 2024 Feb 21;4:26. doi: 10.1038/s43856-024-00441-x (PMC10881503; doi:10.1038/s43856-024-00441-x)
Supplement: Supplementary file 2 — Supplementary Data 1 [file 43856_2024_441_MOESM2_ESM.zip › Supplementary Data folders/Figure 3b/SaTScan Output MDD Shapefile/mdd_in_output_v4.rr.txt]

100                             0                   1.25                0                   0                   0                   
101                             0                   3.01                0                   0                   0                   
102                             0                   3.41                0                   0                   0                   
103                             1                   7.61                0.13                0.13                0                   
104                             0                   5.86                0                   0                   0                   
105                             0                   6.56                0                   0                   0                   
106                             0                   3.29                0                   0                   0                   
107                             0                   1.44                0                   0                   0                   
116                             0                   1.38                0                   0                   0                   
117                             0                   6.90                0                   0                   0                   
118                             1                   41.56               0.024               0.024               0                   
119                             0                   16.70               0                   0                   0                   
120                             0                   5.06                0                   0                   0                   
121                             0                   0.61                0                   0                   0                   
122                             0                   4.46                0                   0                   0                   
123                             0                   3.88                0                   0                   0                   
124                             5                   6.89                0.73                0.73                0                   
125                             2                   8.58                0.23                0.23                0                   
126                             1                   13.99               0.071               0.071               0                   
127                             0                   3.65                0                   0                   0                   
128                             0                   6.34                0                   0                   0                   
129                             0                   5.73                0                   0                   0                   
138                             0                   2.80                0                   0                   0                   
139                             0                   7.42                0                   0                   0                   
140                             27                  28.68               0.94                0.94                0                   
141                             0                   6.02                0                   0                   0                   
142                             0                   4.81                0                   0                   0                   
143                             0                   3.72                0                   0                   0                   
144                             0                   2.89                0                   0                   0                   
145                             0                   4.78                0                   0                   0                   
146                             0                   4.18                0                   0                   0                   
147                             0                   6.43                0                   0                   0                   
148                             2                   12.93               0.15                0.15                0.00500             
149                             24                  7.95                3.02                3.04                0.647               
15                              0                   0.33                0                   0                   0                   
150                             8                   37.82               0.21                0.21                0                   
151                             0                   10.98               0                   0                   0                   
155                             0                   0.14                0                   0                   0                   
156                             0                   2.56                0                   0                   0                   
157                             0                   2.40                0                   0                   0                   
158                             0                   0.62                0                   0                   0                   
159                             0                   0.49                0                   0                   0                   
16                              0                   2.95                0                   0                   0                   
160                             0                   0.77                0                   0                   0                   
161                             9                   18.47               0.49                0.49                0                   
162                             0                   6.50                0                   0                   0                   
163                             5                   4.59                1.09                1.09                0.00100             
164                             0                   2.06                0                   0                   0                   
165                             0                   4.39                0                   0                   0                   
166                             0                   2.65                0                   0                   0.906               
167                             1                   3.49                0.29                0.29                0                   
168                             0                   4.98                0                   0                   0                   
169                             0                   11.62               0                   0                   0.00500             
17                              2                   3.26                0.61                0.61                0                   
170                             1                   20.03               0.050               0.050               0.00500             
171                             0                   25.02               0                   0                   0                   
172                             91                  56.18               1.62                1.64                0.556               
173                             1                   13.79               0.073               0.072               0                   
174                             0                   0.026               0                   0                   0                   
178                             0                   1.07                0                   0                   0                   
179                             0                   1.63                0                   0                   0                   
18                              0                   1.70                0                   0                   0                   
180                             0                   1.86                0                   0                   0                   
181                             0                   1.24                0                   0                   0                   
182                             1                   1.57                0.64                0.64                0                   
183                             0                   2.22                0                   0                   0                   
184                             0                   1.70                0                   0                   0                   
185                             3                   4.23                0.71                0.71                0                   
186                             0                   2.06                0                   0                   0                   
187                             19                  4.95                3.83                3.86                0.967               
188                             0                   3.24                0                   0                   0.906               
189                             0                   3.57                0                   0                   0                   
19                              0                   0.36                0                   0                   0                   
190                             28                  16.71               1.68                1.68                0                   
191                             7                   12.97               0.54                0.54                0                   
192                             203                 146.64              1.38                1.42                0.00500             
193                             22                  120.45              0.18                0.18                0                   
194                             3                   11.55               0.26                0.26                0                   
195                             0                   4.06                0                   0                   0                   
196                             0                   0.35                0                   0                   0                   
200                             0                   0.00017             0                   0                   0                   
201                             0                   1.06                0                   0                   0                   
202                             0                   1.52                0                   0                   0                   
203                             0                   1.20                0                   0                   0                   
204                             0                   2.05                0                   0                   0                   
205                             0                   1.82                0                   0                   0                   
206                             0                   2.34                0                   0                   0                   
207                             23                  18.78               1.22                1.23                0.00100             
208                             0                   2.27                0                   0                   0                   
209                             0                   3.33                0                   0                   0                   
210                             38                  10.40               3.65                3.70                0.906               
211                             0                   3.02                0                   0                   0                   
212                             4                   12.58               0.32                0.32                0                   
213                             0                   16.84               0                   0                   0                   
214                             786                 232.39              3.38                4.51                1.000               
215                             690                 298.43              2.31                2.83                1.000               
216                             0                   8.55                0                   0                   0                   
217                             0                   3.87                0                   0                   0                   
218                             0                   0.52                0                   0                   0                   
222                             0                   0.015               0                   0                   0.0410              
223                             0                   0.65                0                   0                   0.0410              
224                             37                  7.75                4.78                4.83                0.991               
225                             0                   2.30                0                   0                   0                   
226                             14                  12.44               1.13                1.13                0                   
227                             0                   1.89                0                   0                   0                   
228                             0                   1.34                0                   0                   0                   
229                             0                   2.63                0                   0                   0                   
230                             0                   1.29                0                   0                   0                   
231                             0                   1.45                0                   0                   0                   
232                             0                   2.84                0                   0                   0                   
233                             0                   2.57                0                   0                   0                   
234                             0                   3.01                0                   0                   0                   
235                             0                   5.24                0                   0                   0                   
236                             1                   25.11               0.040               0.039               0                   
237                             107                 135.83              0.79                0.78                0                   
238                             1                   10.28               0.097               0.097               0                   
239                             0                   2.14                0                   0                   0                   
240                             0                   1.22                0                   0                   0                   
241                             0                   0.49                0                   0                   0                   
242                             0                   0.037               0                   0                   0                   
244                             0                   0.042               0                   0                   0.0410              
245                             1                   0.62                1.60                1.61                0.0410              
246                             0                   0.96                0                   0                   0                   
247                             0                   0.99                0                   0                   0                   
248                             0                   0.91                0                   0                   0                   
249                             0                   0.85                0                   0                   0                   
250                             0                   0.90                0                   0                   0                   
251                             0                   1.17                0                   0                   0                   
252                             0                   0.99                0                   0                   0                   
253                             0                   0.78                0                   0                   0                   
254                             0                   1.39                0                   0                   0                   
255                             0                   1.37                0                   0                   0                   
256                             0                   1.49                0                   0                   0                   
257                             0                   3.13                0                   0                   0                   
258                             0                   4.48                0                   0                   0                   
259                             0                   16.87               0                   0                   0                   
260                             0                   4.01                0                   0                   0                   
261                             0                   1.51                0                   0                   0                   
262                             1                   1.37                0.73                0.73                0                   
263                             0                   1.57                0                   0                   0                   
264                             0                   1.17                0                   0                   0                   
267                             0                   0.15                0                   0                   0                   
268                             0                   0.20                0                   0                   0                   
269                             0                   0.73                0                   0                   0                   
270                             0                   0.72                0                   0                   0                   
271                             0                   0.56                0                   0                   0                   
272                             1                   0.54                1.84                1.84                0                   
273                             0                   1.60                0                   0                   0                   
274                             1                   2.20                0.46                0.45                0                   
275                             0                   0.99                0                   0                   0                   
276                             0                   0.73                0                   0                   0                   
277                             0                   0.59                0                   0                   0                   
278                             0                   1.42                0                   0                   0                   
279                             0                   1.76                0                   0                   0                   
280                             0                   2.23                0                   0                   0                   
281                             0                   4.64                0                   0                   0                   
282                             0                   2.88                0                   0                   0                   
283                             0                   1.93                0                   0                   0                   
284                             0                   1.90                0                   0                   0                   
285                             0                   1.64                0                   0                   0                   
286                             0                   0.65                0                   0                   0                   
29                              1                   0.87                1.15                1.15                0                   
291                             0                   0.031               0                   0                   0                   
292                             0                   0.17                0                   0                   0                   
293                             0                   0.38                0                   0                   0                   
294                             0                   0.91                0                   0                   0                   
295                             0                   1.24                0                   0                   0                   
296                             0                   1.29                0                   0                   0                   
297                             0                   0.67                0                   0                   0                   
298                             0                   0.42                0                   0                   0                   
299                             1                   0.31                3.19                3.19                0.00200             
30                              0                   1.14                0                   0                   0                   
300                             0                   0.66                0                   0                   0                   
301                             0                   0.76                0                   0                   0                   
302                             0                   0.070               0                   0                   0                   
303                             0                   1.84                0                   0                   0                   
304                             0                   0.87                0                   0                   0                   
305                             0                   0.0030              0                   0                   0                   
306                             0                   0.25                0                   0                   0                   
307                             0                   0.58                0                   0                   0                   
31                              0                   1.06                0                   0                   0                   
315                             0                   0.099               0                   0                   0                   
316                             0                   0.89                0                   0                   0                   
317                             0                   1.69                0                   0                   0                   
318                             0                   1.17                0                   0                   0                   
319                             0                   0.57                0                   0                   0                   
32                              0                   0.33                0                   0                   0                   
320                             3                   0.86                3.50                3.50                0.00800             
321                             0                   0.34                0                   0                   0.00800             
322                             0                   0.33                0                   0                   0                   
323                             0                   0.18                0                   0                   0                   
336                             0                   0                   n/a                 n/a                 0                   
337                             0                   1.54                0                   0                   0                   
338                             0                   2.17                0                   0                   0                   
339                             0                   1.66                0                   0                   0                   
340                             0                   0.82                0                   0                   0                   
341                             0                   0.40                0                   0                   0                   
342                             0                   1.32                0                   0                   0                   
343                             0                   1.64                0                   0                   0.00200             
344                             0                   0.86                0                   0                   0                   
345                             0                   0.29                0                   0                   0                   
358                             0                   0.71                0                   0                   0                   
359                             0                   3.30                0                   0                   0                   
360                             0                   1.80                0                   0                   0                   
361                             16                  12.44               1.29                1.29                0.00500             
362                             0                   4.72                0                   0                   0                   
363                             0                   1.54                0                   0                   0                   
364                             0                   7.15                0                   0                   0                   
365                             0                   3.60                0                   0                   0                   
366                             1                   1.93                0.52                0.52                0                   
37                              0                   0.49                0                   0                   0                   
379                             0                   0.11                0                   0                   0                   
38                              4                   9.25                0.43                0.43                0                   
380                             1                   1.50                0.67                0.67                0                   
381                             0                   1.51                0                   0                   0                   
382                             0                   1.62                0                   0                   0                   
383                             0                   8.65                0                   0                   0                   
384                             0                   4.32                0                   0                   0                   
385                             15                  4.82                3.11                3.12                0.367               
386                             10                  19.27               0.52                0.52                0                   
387                             0                   5.18                0                   0                   0                   
388                             0                   2.91                0                   0                   0                   
39                              12                  11.35               1.06                1.06                0                   
399                             0                   0.26                0                   0                   0                   
40                              0                   5.92                0                   0                   0                   
400                             0                   0.75                0                   0                   0                   
401                             1                   1.07                0.93                0.93                0                   
402                             0                   1.15                0                   0                   0                   
403                             0                   0.90                0                   0                   0                   
404                             0                   1.39                0                   0                   0                   
405                             0                   2.66                0                   0                   0                   
406                             0                   3.90                0                   0                   0                   
407                             2                   6.75                0.30                0.30                0                   
408                             0                   4.75                0                   0                   0                   
409                             0                   1.99                0                   0                   0                   
41                              0                   4.91                0                   0                   0                   
410                             0                   0.26                0                   0                   0                   
42                              0                   0.049               0                   0                   0                   
421                             0                   0.43                0                   0                   0                   
422                             0                   0.84                0                   0                   0                   
423                             0                   1.27                0                   0                   0                   
424                             0                   2.35                0                   0                   0                   
425                             0                   1.28                0                   0                   0                   
426                             0                   1.77                0                   0                   0                   
427                             1                   2.71                0.37                0.37                0                   
428                             0                   2.65                0                   0                   0                   
429                             18                  20.87               0.86                0.86                0                   
430                             0                   2.80                0                   0                   0                   
442                             0                   0.20                0                   0                   0                   
443                             0                   0.74                0                   0                   0                   
444                             0                   0.93                0                   0                   0                   
445                             2                   1.26                1.58                1.58                0.00200             
446                             0                   1.46                0                   0                   0                   
447                             0                   1.55                0                   0                   0                   
448                             0                   3.38                0                   0                   0                   
449                             7                   11.92               0.59                0.59                0                   
450                             0                   2.66                0                   0                   0                   
451                             0                   5.59                0                   0                   0                   
452                             0                   0.0022              0                   0                   0                   
464                             0                   0.77                0                   0                   0                   
465                             1                   1.51                0.66                0.66                0                   
466                             0                   1.65                0                   0                   0                   
467                             0                   1.94                0                   0                   0                   
468                             1                   1.17                0.86                0.86                0                   
469                             0                   1.23                0                   0                   0                   
470                             0                   2.37                0                   0                   0                   
471                             1                   3.77                0.27                0.26                0                   
472                             0                   2.01                0                   0                   0                   
473                             0                   1.33                0                   0                   0                   
485                             0                   0.027               0                   0                   0                   
486                             0                   1.05                0                   0                   0                   
487                             0                   1.57                0                   0                   0                   
488                             0                   1.16                0                   0                   0                   
489                             0                   3.70                0                   0                   0                   
490                             0                   0.99                0                   0                   0                   
491                             0                   0.76                0                   0                   0                   
492                             0                   0.92                0                   0                   0                   
493                             0                   1.04                0                   0                   0                   
494                             0                   1.05                0                   0                   0                   
495                             8                   3.93                2.03                2.04                0.0180              
50                              0                   0.37                0                   0                   0                   
507                             0                   0.19                0                   0                   0                   
508                             0                   1.00                0                   0                   0                   
509                             0                   0.91                0                   0                   0                   
51                              0                   1.59                0                   0                   0                   
510                             0                   1.25                0                   0                   0                   
511                             0                   4.56                0                   0                   0                   
512                             0                   0.59                0                   0                   0                   
513                             0                   0.46                0                   0                   0                   
514                             0                   0.48                0                   0                   0                   
515                             0                   0.62                0                   0                   0                   
516                             0                   0.84                0                   0                   0                   
517                             0                   0.80                0                   0                   0                   
52                              0                   2.22                0                   0                   0                   
529                             0                   0.0058              0                   0                   0                   
53                              0                   2.63                0                   0                   0                   
530                             0                   0.53                0                   0                   0                   
531                             0                   1.07                0                   0                   0                   
532                             0                   1.15                0                   0                   0                   
533                             0                   1.07                0                   0                   0                   
534                             0                   0.63                0                   0                   0                   
535                             0                   0.54                0                   0                   0                   
536                             0                   0.57                0                   0                   0                   
537                             0                   0.56                0                   0                   0                   
538                             0                   0.65                0                   0                   0                   
539                             0                   0.44                0                   0                   0                   
54                              0                   1.10                0                   0                   0                   
552                             0                   0.19                0                   0                   0                   
553                             0                   1.20                0                   0                   0                   
554                             0                   1.18                0                   0                   0                   
555                             0                   1.06                0                   0                   0                   
556                             0                   0.63                0                   0                   0                   
557                             0                   0.64                0                   0                   0                   
558                             0                   0.68                0                   0                   0                   
559                             0                   0.93                0                   0                   0                   
56                              0                   4.88                0                   0                   0                   
560                             0                   2.02                0                   0                   0                   
561                             0                   2.50                0                   0                   0                   
562                             0                   0.012               0                   0                   0                   
57                              24                  11.81               2.03                2.04                0.176               
573                             0                   0.56                0                   0                   0                   
574                             0                   1.17                0                   0                   0                   
575                             0                   1.34                0                   0                   0                   
576                             1                   1.17                0.86                0.86                0                   
577                             0                   1.07                0                   0                   0                   
578                             0                   1.22                0                   0                   0                   
579                             0                   4.24                0                   0                   0                   
58                              0                   3.15                0                   0                   0                   
580                             0                   4.65                0                   0                   0                   
581                             0                   3.05                0                   0                   0                   
582                             4                   16.74               0.24                0.24                0                   
583                             0                   6.50                0                   0                   0                   
584                             0                   0.049               0                   0                   0                   
59                              0                   3.18                0                   0                   0                   
595                             4                   3.90                1.03                1.03                0                   
596                             0                   2.19                0                   0                   0                   
597                             0                   1.53                0                   0                   0                   
598                             0                   1.43                0                   0                   0                   
599                             0                   1.82                0                   0                   0                   
60                              0                   6.01                0                   0                   0                   
600                             0                   3.99                0                   0                   0                   
601                             9                   52.94               0.17                0.17                0                   
602                             18                  51.75               0.35                0.34                0                   
603                             0                   5.64                0                   0                   0                   
604                             0                   0.73                0                   0                   0                   
61                              0                   4.49                0                   0                   0                   
617                             0                   0.26                0                   0                   0                   
618                             0                   1.36                0                   0                   0                   
619                             0                   1.51                0                   0                   0                   
62                              21                  8.82                2.38                2.39                0.256               
620                             0                   1.12                0                   0                   0                   
621                             0                   0.69                0                   0                   0                   
622                             0                   1.13                0                   0                   0                   
623                             0                   0.32                0                   0                   0                   
624                             13                  15.78               0.82                0.82                0                   
63                              0                   3.40                0                   0                   0                   
64                              0                   0.38                0                   0                   0                   
72                              0                   1.55                0                   0                   0                   
73                              0                   2.99                0                   0                   0                   
74                              0                   4.96                0                   0                   0                   
75                              0                   3.79                0                   0                   0                   
76                              0                   0.10                0                   0                   0                   
78                              3                   7.59                0.40                0.39                0                   
79                              11                  21.59               0.51                0.51                0                   
80                              8                   14.70               0.54                0.54                0                   
81                              0                   4.13                0                   0                   0                   
82                              0                   3.89                0                   0                   0                   
83                              0                   2.54                0                   0                   0                   
84                              0                   0.50                0                   0                   0                   
93                              0                   0.058               0                   0                   0                   
94                              0                   1.95                0                   0                   0                   
95                              0                   5.43                0                   0                   0                   
96                              43                  48.76               0.88                0.88                0                   
97                              16                  31.27               0.51                0.51                0                   
