# Supplementary material for: Geospatial investigations in Colombia reveal variations in the distribution of mood and psychotic disorders
Source: Commun Med (Lond). 2024 Feb 21;4:26. doi: 10.1038/s43856-024-00441-x (PMC10881503; doi:10.1038/s43856-024-00441-x)
Supplement: Supplementary file 2 — Supplementary Data 1 [file 43856_2024_441_MOESM2_ESM.zip › Supplementary Data folders/Figure 3b/SaTScan Output MDD Shapefile/mdd_in_output_v4.txt]

                                 _____________________________

                                         SaTScan v9.6
                                 _____________________________


Program run on: Thu Oct 22 20:57:43 2020

Purely Spatial analysis
scanning for clusters with high rates
using the Discrete Poisson model.
_______________________________________________________________________________________________

SUMMARY OF DATA

Study period.......................: 2000/1/1 to 2000/12/31
Number of locations................: 374
Population, averaged over time.....: 1052472
Total number of cases..............: 2453
Annual cases / 100000..............: 232.6
_______________________________________________________________________________________________

CLUSTERS DETECTED

1.Location IDs included.: 215, 214
  Coordinates / radius..: (5.041378 N, 75.495810 W) / 4.97 km
  Population............: 227752
  Number of cases.......: 1476
  Expected cases........: 530.82
  Annual cases / 100000.: 646.7
  Observed / expected...: 2.78
  Relative risk.........: 5.47
  Log likelihood ratio..: 848.289890
  P-value...............: < 0.00000000000000001

2.Location IDs included.: 224
  Coordinates / radius..: (5.622754 N, 75.450895 W) / 0 km
  Population............: 3324
  Number of cases.......: 37
  Expected cases........: 7.75
  Annual cases / 100000.: 1110.7
  Observed / expected...: 4.78
  Relative risk.........: 4.83
  Log likelihood ratio..: 28.773508
  P-value...............: 0.00000000080

3.Location IDs included.: 188, 187, 166, 210
  Coordinates / radius..: (5.265049 N, 75.540726 W) / 4.97 km
  Population............: 9118
  Number of cases.......: 57
  Expected cases........: 21.25
  Annual cases / 100000.: 623.8
  Observed / expected...: 2.68
  Relative risk.........: 2.72
  Log likelihood ratio..: 20.751847
  P-value...............: 0.00000092

4.Location IDs included.: 149
  Coordinates / radius..: (5.041378 N, 75.630558 W) / 0 km
  Population............: 3409
  Number of cases.......: 24
  Expected cases........: 7.95
  Annual cases / 100000.: 702.6
  Observed / expected...: 3.02
  Relative risk.........: 3.04
  Log likelihood ratio..: 10.529929
  P-value...............: 0.0072

5.Location IDs included.: 172
  Coordinates / radius..: (4.996635 N, 75.585642 W) / 0 km
  Population............: 24106
  Number of cases.......: 91
  Expected cases........: 56.18
  Annual cases / 100000.: 376.7
  Observed / expected...: 1.62
  Relative risk.........: 1.64
  Log likelihood ratio..: 9.320565
  P-value...............: 0.021

6.Location IDs included.: 385
  Coordinates / radius..: (5.309774 N, 75.136484 W) / 0 km
  Population............: 2069
  Number of cases.......: 15
  Expected cases........: 4.82
  Annual cases / 100000.: 723.4
  Observed / expected...: 3.11
  Relative risk.........: 3.12
  Log likelihood ratio..: 6.864274
  P-value...............: 0.160

7.Location IDs included.: 62
  Coordinates / radius..: (4.996970 N, 75.810603 W) / 0 km
  Population............: 3785
  Number of cases.......: 21
  Expected cases........: 8.82
  Annual cases / 100000.: 553.6
  Observed / expected...: 2.38
  Relative risk.........: 2.39
  Log likelihood ratio..: 6.064503
  P-value...............: 0.304

8.Location IDs included.: 57
  Coordinates / radius..: (5.221900 N, 75.797690 W) / 0 km
  Population............: 5068
  Number of cases.......: 24
  Expected cases........: 11.81
  Annual cases / 100000.: 472.6
  Observed / expected...: 2.03
  Relative risk.........: 2.04
  Log likelihood ratio..: 4.856584
  P-value...............: 0.661
_______________________________________________________________________________________________

Warning: The following locations have a population totaling zero for the specified date(s).
Location 336, 2000/1/1
_______________________________________________________________________________________________

PARAMETER SETTINGS

Input
-----
  Case File        : /Users/janetsong/Desktop/Paisa GIS/SatScan/inputs_v4/mdd_in_counts_5km_v4.csv
  Population File  : /Users/janetsong/Desktop/Paisa GIS/SatScan/Worldpop_5km_grid.csv
  Time Precision   : None
  Start Time       : 2000/1/1
  End Time         : 2000/12/31
  Coordinates File : /Users/janetsong/Desktop/Paisa GIS/SatScan/coordinate_5km.csv
  Coordinates      : Latitude/Longitude

Analysis
--------
  Type of Analysis    : Purely Spatial
  Probability Model   : Discrete Poisson
  Scan for Areas with : High Rates

Output
------
  Main Results File   : /Users/janetsong/Desktop/Paisa GIS/SatScan/outputs_v4/mdd_in_output_v4.txt
  Shapefile           : /Users/janetsong/Desktop/Paisa GIS/SatScan/outputs_v4/mdd_in_output_v4.col.shp
  Cluster File        : /Users/janetsong/Desktop/Paisa GIS/SatScan/outputs_v4/mdd_in_output_v4.col.dbf
  Risk Estimates File : /Users/janetsong/Desktop/Paisa GIS/SatScan/outputs_v4/mdd_in_output_v4.rr.txt

Data Checking
-------------
  Temporal Data Check     : Check to ensure that all cases and controls are within the specified temporal study period.
  Geographical Data Check : Check to ensure that all observations (cases, controls and populations) are within the specified geographical area.

Spatial Neighbors
-----------------
  Use Non-Euclidian Neighbors file : No
  Use Meta Locations File          : No
  Multiple Coordinates Type        : Allow only one set of coordinates per location ID.

Spatial Window
--------------
  Maximum Spatial Cluster Size : 25 percent of population at risk
  Window Shape                 : Circular
  Isotonic Scan                : No

Cluster Restrictions
--------------------
  Minimum Cases in Cluster for High Rates : 2
  Restrict High Rate Clusters             : No

Space And Time Adjustments
--------------------------
  Adjust for known relative risks : No

Inference
---------
  P-Value Reporting                  : Default Combination
  Number of Replications             : 999
  Adjusting for More Likely Clusters : No

Border Analysis
---------------
  Report Oliveira's F              : Yes
  Number of bootstrap replications : 1000

Spatial Output
--------------
  Report Hierarchical Clusters              : Yes
  Criteria for Reporting Secondary Clusters : No Geographical Overlap
  Report Gini Optimized Cluster Collection  : No
  Restrict Reporting to Smaller Clusters    : No

Other Output
------------
  Report Critical Values     : No
  Report Monte Carlo Rank    : No
  Print ASCII Column Headers : No

Run Options
-----------
  Processor Usage   : All Available Processors
  Suppress Warnings : No
  Logging Analysis  : No
_______________________________________________________________________________________________

Program completed  : Thu Oct 22 20:57:49 2020
Total Running Time : 6 seconds
Processor Usage    : 8 processors
