# Supplementary material for: Geospatial investigations in Colombia reveal variations in the distribution of mood and psychotic disorders
Source: Commun Med (Lond). 2024 Feb 21;4:26. doi: 10.1038/s43856-024-00441-x (PMC10881503; doi:10.1038/s43856-024-00441-x)
Supplement: Supplementary file 2 — Supplementary Data 1 [file 43856_2024_441_MOESM2_ESM.zip › Supplementary Data folders/Figure 2b/Inpatient SaTScan Output Shapefile/inpatients_output_v4.rr.txt]

100                             0                   2.66                0                   0                   0                   
101                             0                   6.39                0                   0                   0                   
102                             0                   7.25                0                   0                   0                   
103                             1                   16.17               0.062               0.062               0                   
104                             0                   12.45               0                   0                   0                   
105                             0                   13.94               0                   0                   0                   
106                             2                   7.00                0.29                0.29                0                   
107                             0                   3.05                0                   0                   0                   
116                             0                   2.93                0                   0                   0                   
117                             0                   14.67               0                   0                   0                   
118                             6                   88.33               0.068               0.067               0                   
119                             2                   35.48               0.056               0.056               0                   
120                             2                   10.76               0.19                0.19                0                   
121                             0                   1.29                0                   0                   0                   
122                             1                   9.49                0.11                0.11                0                   
123                             0                   8.25                0                   0                   0                   
124                             12                  14.64               0.82                0.82                0                   
125                             3                   18.24               0.16                0.16                0                   
126                             1                   29.74               0.034               0.033               0                   
127                             0                   7.76                0                   0                   0                   
128                             0                   13.46               0                   0                   0                   
129                             0                   12.18               0                   0                   0                   
138                             0                   5.96                0                   0                   0                   
139                             0                   15.76               0                   0                   0                   
140                             66                  60.95               1.08                1.08                0                   
141                             1                   12.80               0.078               0.078               0                   
142                             0                   10.21               0                   0                   0                   
143                             0                   7.90                0                   0                   0                   
144                             0                   6.13                0                   0                   0                   
145                             0                   10.15               0                   0                   0                   
146                             0                   8.89                0                   0                   0                   
147                             0                   13.67               0                   0                   0                   
148                             2                   27.48               0.073               0.072               0                   
149                             59                  16.88               3.49                3.52                0.997               
15                              0                   0.69                0                   0                   0                   
150                             19                  80.37               0.24                0.23                0                   
151                             0                   23.34               0                   0                   0                   
155                             0                   0.29                0                   0                   0                   
156                             0                   5.44                0                   0                   0                   
157                             0                   5.10                0                   0                   0                   
158                             0                   1.31                0                   0                   0                   
159                             0                   1.03                0                   0                   0                   
16                              1                   6.26                0.16                0.16                0                   
160                             0                   1.63                0                   0                   0                   
161                             27                  39.25               0.69                0.69                0                   
162                             0                   13.81               0                   0                   0                   
163                             18                  9.75                1.85                1.85                0.0720              
164                             0                   4.37                0                   0                   0                   
165                             0                   9.34                0                   0                   0                   
166                             0                   5.64                0                   0                   0.999               
167                             2                   7.41                0.27                0.27                0                   
168                             0                   10.59               0                   0                   0                   
169                             0                   24.68               0                   0                   0                   
17                              3                   6.92                0.43                0.43                0                   
170                             1                   42.57               0.023               0.023               0                   
171                             5                   53.17               0.094               0.093               0                   
172                             190                 119.40              1.59                1.61                0.904               
173                             1                   29.30               0.034               0.034               0                   
174                             0                   0.054               0                   0                   0                   
178                             0                   2.27                0                   0                   0                   
179                             0                   3.46                0                   0                   0                   
18                              0                   3.61                0                   0                   0                   
180                             0                   3.96                0                   0                   0                   
181                             0                   2.64                0                   0                   0                   
182                             2                   3.34                0.60                0.60                0                   
183                             1                   4.71                0.21                0.21                0                   
184                             0                   3.62                0                   0                   0.0690              
185                             8                   9.00                0.89                0.89                0.0690              
186                             0                   4.37                0                   0                   0                   
187                             43                  10.53               4.08                4.11                1.000               
188                             0                   6.89                0                   0                   0.999               
189                             0                   7.58                0                   0                   0                   
19                              0                   0.77                0                   0                   0                   
190                             93                  35.50               2.62                2.65                0                   
191                             21                  27.57               0.76                0.76                0                   
192                             384                 311.64              1.23                1.25                0                   
193                             47                  255.98              0.18                0.18                0                   
194                             6                   24.55               0.24                0.24                0                   
195                             0                   8.62                0                   0                   0                   
196                             0                   0.74                0                   0                   0                   
200                             0                   0.00036             0                   0                   0                   
201                             0                   2.25                0                   0                   0                   
202                             2                   3.23                0.62                0.62                0                   
203                             0                   2.54                0                   0                   0                   
204                             0                   4.36                0                   0                   0                   
205                             4                   3.87                1.03                1.03                0                   
206                             0                   4.98                0                   0                   0                   
207                             65                  39.92               1.63                1.64                0.141               
208                             0                   4.83                0                   0                   0.00100             
209                             1                   7.08                0.14                0.14                0.00100             
210                             131                 22.10               5.93                6.05                1.000               
211                             0                   6.42                0                   0                   0                   
212                             9                   26.73               0.34                0.34                0                   
213                             2                   35.80               0.056               0.056               0                   
214                             1597                493.87              3.23                4.22                1.000               
215                             1290                634.21              2.03                2.37                1.000               
216                             0                   18.18               0                   0                   0                   
217                             5                   8.22                0.61                0.61                0                   
218                             0                   1.10                0                   0                   0                   
222                             0                   0.033               0                   0                   0.0320              
223                             0                   1.38                0                   0                   0.0320              
224                             85                  16.47               5.16                5.23                1.000               
225                             0                   4.89                0                   0                   0                   
226                             41                  26.44               1.55                1.56                0.00200             
227                             0                   4.02                0                   0                   0.00200             
228                             0                   2.86                0                   0                   0                   
229                             0                   5.60                0                   0                   0                   
230                             0                   2.73                0                   0                   0                   
231                             0                   3.08                0                   0                   0.00100             
232                             0                   6.03                0                   0                   0                   
233                             0                   5.46                0                   0                   0                   
234                             0                   6.40                0                   0                   0                   
235                             0                   11.14               0                   0                   0                   
236                             5                   53.36               0.094               0.093               0                   
237                             197                 288.65              0.68                0.67                0                   
238                             3                   21.84               0.14                0.14                0                   
239                             0                   4.55                0                   0                   0                   
240                             0                   2.60                0                   0                   0                   
241                             0                   1.05                0                   0                   0                   
242                             0                   0.079               0                   0                   0                   
244                             0                   0.089               0                   0                   0.0320              
245                             3                   1.32                2.27                2.27                0.0320              
246                             0                   2.05                0                   0                   0                   
247                             0                   2.09                0                   0                   0                   
248                             0                   1.94                0                   0                   0                   
249                             0                   1.80                0                   0                   0                   
250                             0                   1.91                0                   0                   0                   
251                             0                   2.49                0                   0                   0                   
252                             0                   2.10                0                   0                   0                   
253                             0                   1.67                0                   0                   0                   
254                             0                   2.96                0                   0                   0                   
255                             0                   2.90                0                   0                   0                   
256                             0                   3.17                0                   0                   0                   
257                             0                   6.66                0                   0                   0                   
258                             1                   9.53                0.10                0.10                0                   
259                             1                   35.85               0.028               0.028               0                   
260                             0                   8.52                0                   0                   0                   
261                             0                   3.21                0                   0                   0                   
262                             1                   2.91                0.34                0.34                0                   
263                             2                   3.33                0.60                0.60                0                   
264                             0                   2.49                0                   0                   0                   
267                             0                   0.33                0                   0                   0                   
268                             0                   0.42                0                   0                   0                   
269                             0                   1.55                0                   0                   0                   
270                             0                   1.52                0                   0                   0                   
271                             0                   1.18                0                   0                   0                   
272                             1                   1.15                0.87                0.87                0                   
273                             3                   3.39                0.88                0.88                0                   
274                             6                   4.67                1.28                1.29                0                   
275                             1                   2.11                0.47                0.47                0                   
276                             0                   1.56                0                   0                   0                   
277                             0                   1.25                0                   0                   0                   
278                             0                   3.02                0                   0                   0                   
279                             0                   3.75                0                   0                   0                   
280                             0                   4.74                0                   0                   0                   
281                             0                   9.87                0                   0                   0                   
282                             0                   6.11                0                   0                   0                   
283                             0                   4.10                0                   0                   0                   
284                             0                   4.03                0                   0                   0                   
285                             0                   3.49                0                   0                   0                   
286                             0                   1.38                0                   0                   0                   
29                              1                   1.85                0.54                0.54                0                   
291                             0                   0.066               0                   0                   0                   
292                             0                   0.37                0                   0                   0                   
293                             0                   0.80                0                   0                   0                   
294                             0                   1.94                0                   0                   0                   
295                             0                   2.63                0                   0                   0                   
296                             0                   2.74                0                   0                   0                   
297                             0                   1.43                0                   0                   0                   
298                             0                   0.89                0                   0                   0                   
299                             1                   0.67                1.50                1.50                0                   
30                              0                   2.43                0                   0                   0                   
300                             0                   1.40                0                   0                   0                   
301                             0                   1.61                0                   0                   0                   
302                             0                   0.15                0                   0                   0                   
303                             0                   3.90                0                   0                   0                   
304                             0                   1.85                0                   0                   0                   
305                             0                   0.0064              0                   0                   0                   
306                             0                   0.53                0                   0                   0                   
307                             0                   1.24                0                   0                   0                   
31                              0                   2.25                0                   0                   0                   
315                             0                   0.21                0                   0                   0                   
316                             0                   1.90                0                   0                   0                   
317                             0                   3.59                0                   0                   0                   
318                             0                   2.50                0                   0                   0                   
319                             0                   1.22                0                   0                   0                   
32                              0                   0.71                0                   0                   0                   
320                             8                   1.82                4.39                4.40                0.0250              
321                             0                   0.73                0                   0                   0.0250              
322                             0                   0.71                0                   0                   0                   
323                             0                   0.38                0                   0                   0                   
336                             0                   0                   n/a                 n/a                 0                   
337                             1                   3.28                0.30                0.30                0                   
338                             0                   4.60                0                   0                   0                   
339                             0                   3.52                0                   0                   0                   
340                             0                   1.74                0                   0                   0                   
341                             0                   0.86                0                   0                   0                   
342                             0                   2.79                0                   0                   0                   
343                             0                   3.49                0                   0                   0                   
344                             0                   1.83                0                   0                   0                   
345                             0                   0.61                0                   0                   0                   
358                             0                   1.52                0                   0                   0                   
359                             1                   7.01                0.14                0.14                0                   
360                             0                   3.82                0                   0                   0                   
361                             49                  26.43               1.85                1.86                0.190               
362                             0                   10.04               0                   0                   0                   
363                             0                   3.26                0                   0                   0                   
364                             0                   15.20               0                   0                   0                   
365                             0                   7.66                0                   0                   0                   
366                             3                   4.11                0.73                0.73                0                   
37                              0                   1.05                0                   0                   0                   
379                             0                   0.22                0                   0                   0                   
38                              10                  19.66               0.51                0.51                0                   
380                             2                   3.19                0.63                0.63                0                   
381                             1                   3.20                0.31                0.31                0                   
382                             0                   3.45                0                   0                   0                   
383                             3                   18.39               0.16                0.16                0                   
384                             0                   9.18                0                   0                   0                   
385                             38                  10.25               3.71                3.73                0.955               
386                             24                  40.94               0.59                0.58                0                   
387                             0                   11.00               0                   0                   0                   
388                             0                   6.19                0                   0                   0                   
39                              30                  24.12               1.24                1.25                0                   
399                             0                   0.55                0                   0                   0                   
40                              0                   12.58               0                   0                   0                   
400                             0                   1.58                0                   0                   0                   
401                             1                   2.27                0.44                0.44                0                   
402                             0                   2.45                0                   0                   0                   
403                             0                   1.92                0                   0                   0                   
404                             1                   2.95                0.34                0.34                0                   
405                             0                   5.65                0                   0                   0                   
406                             0                   8.28                0                   0                   0                   
407                             3                   14.35               0.21                0.21                0                   
408                             0                   10.09               0                   0                   0                   
409                             0                   4.23                0                   0                   0                   
41                              0                   10.43               0                   0                   0                   
410                             0                   0.55                0                   0                   0                   
42                              0                   0.11                0                   0                   0                   
421                             0                   0.91                0                   0                   0                   
422                             0                   1.79                0                   0                   0                   
423                             0                   2.70                0                   0                   0                   
424                             1                   5.00                0.20                0.20                0                   
425                             0                   2.72                0                   0                   0                   
426                             0                   3.77                0                   0                   0                   
427                             1                   5.76                0.17                0.17                0                   
428                             1                   5.64                0.18                0.18                0                   
429                             43                  44.36               0.97                0.97                0                   
430                             0                   5.95                0                   0                   0                   
442                             0                   0.42                0                   0                   0                   
443                             0                   1.58                0                   0                   0                   
444                             0                   1.97                0                   0                   0                   
445                             3                   2.68                1.12                1.12                0                   
446                             0                   3.11                0                   0                   0                   
447                             0                   3.29                0                   0                   0                   
448                             0                   7.18                0                   0                   0                   
449                             34                  25.32               1.34                1.34                0.00600             
450                             3                   5.64                0.53                0.53                0                   
451                             4                   11.88               0.34                0.34                0                   
452                             0                   0.0046              0                   0                   0                   
464                             0                   1.64                0                   0                   0                   
465                             2                   3.20                0.62                0.62                0                   
466                             0                   3.50                0                   0                   0                   
467                             1                   4.13                0.24                0.24                0                   
468                             1                   2.48                0.40                0.40                0                   
469                             1                   2.60                0.38                0.38                0                   
470                             0                   5.04                0                   0                   0                   
471                             2                   8.02                0.25                0.25                0                   
472                             1                   4.27                0.23                0.23                0                   
473                             0                   2.83                0                   0                   0                   
485                             0                   0.057               0                   0                   0                   
486                             0                   2.23                0                   0                   0                   
487                             0                   3.35                0                   0                   0                   
488                             0                   2.46                0                   0                   0                   
489                             0                   7.87                0                   0                   0                   
490                             0                   2.11                0                   0                   0                   
491                             0                   1.62                0                   0                   0                   
492                             0                   1.96                0                   0                   0                   
493                             0                   2.22                0                   0                   0                   
494                             1                   2.23                0.45                0.45                0                   
495                             14                  8.36                1.67                1.68                0.00700             
50                              0                   0.79                0                   0                   0                   
507                             0                   0.41                0                   0                   0                   
508                             0                   2.13                0                   0                   0                   
509                             0                   1.93                0                   0                   0                   
51                              0                   3.38                0                   0                   0                   
510                             0                   2.66                0                   0                   0                   
511                             0                   9.68                0                   0                   0                   
512                             0                   1.26                0                   0                   0                   
513                             0                   0.98                0                   0                   0                   
514                             0                   1.03                0                   0                   0                   
515                             0                   1.31                0                   0                   0                   
516                             0                   1.80                0                   0                   0                   
517                             0                   1.70                0                   0                   0                   
52                              0                   4.72                0                   0                   0                   
529                             0                   0.012               0                   0                   0                   
53                              0                   5.59                0                   0                   0                   
530                             0                   1.12                0                   0                   0                   
531                             0                   2.27                0                   0                   0                   
532                             0                   2.44                0                   0                   0                   
533                             0                   2.26                0                   0                   0                   
534                             0                   1.35                0                   0                   0                   
535                             0                   1.15                0                   0                   0                   
536                             0                   1.21                0                   0                   0                   
537                             0                   1.20                0                   0                   0                   
538                             0                   1.37                0                   0                   0                   
539                             0                   0.94                0                   0                   0                   
54                              0                   2.35                0                   0                   0                   
552                             0                   0.41                0                   0                   0                   
553                             0                   2.54                0                   0                   0                   
554                             0                   2.51                0                   0                   0                   
555                             0                   2.24                0                   0                   0                   
556                             0                   1.34                0                   0                   0                   
557                             0                   1.36                0                   0                   0                   
558                             0                   1.44                0                   0                   0                   
559                             0                   1.98                0                   0                   0                   
56                              0                   10.37               0                   0                   0                   
560                             0                   4.30                0                   0                   0                   
561                             0                   5.32                0                   0                   0                   
562                             0                   0.026               0                   0                   0                   
57                              64                  25.10               2.55                2.57                0.953               
573                             0                   1.18                0                   0                   0                   
574                             0                   2.48                0                   0                   0                   
575                             0                   2.85                0                   0                   0                   
576                             1                   2.48                0.40                0.40                0                   
577                             0                   2.27                0                   0                   0                   
578                             0                   2.60                0                   0                   0                   
579                             0                   9.00                0                   0                   0                   
58                              0                   6.69                0                   0                   0                   
580                             0                   9.87                0                   0                   0                   
581                             0                   6.49                0                   0                   0                   
582                             12                  35.58               0.34                0.34                0                   
583                             0                   13.82               0                   0                   0                   
584                             0                   0.11                0                   0                   0                   
59                              0                   6.76                0                   0                   0                   
595                             5                   8.28                0.60                0.60                0                   
596                             0                   4.66                0                   0                   0                   
597                             0                   3.25                0                   0                   0                   
598                             0                   3.04                0                   0                   0                   
599                             0                   3.86                0                   0                   0                   
60                              1                   12.76               0.078               0.078               0                   
600                             0                   8.47                0                   0                   0                   
601                             18                  112.51              0.16                0.16                0                   
602                             46                  109.98              0.42                0.41                0                   
603                             0                   11.99               0                   0                   0                   
604                             0                   1.56                0                   0                   0                   
61                              2                   9.54                0.21                0.21                0                   
617                             0                   0.56                0                   0                   0                   
618                             0                   2.89                0                   0                   0                   
619                             0                   3.20                0                   0                   0                   
62                              47                  18.75               2.51                2.52                0.802               
620                             0                   2.38                0                   0                   0                   
621                             0                   1.47                0                   0                   0                   
622                             0                   2.41                0                   0                   0                   
623                             0                   0.68                0                   0                   0                   
624                             48                  33.54               1.43                1.44                0.0150              
63                              0                   7.23                0                   0                   0                   
64                              0                   0.81                0                   0                   0                   
72                              0                   3.30                0                   0                   0                   
73                              0                   6.36                0                   0                   0                   
74                              0                   10.54               0                   0                   0                   
75                              3                   8.05                0.37                0.37                0                   
76                              0                   0.21                0                   0                   0                   
78                              7                   16.13               0.43                0.43                0                   
79                              31                  45.87               0.68                0.67                0                   
80                              24                  31.23               0.77                0.77                0                   
81                              0                   8.78                0                   0                   0                   
82                              0                   8.26                0                   0                   0                   
83                              0                   5.41                0                   0                   0                   
84                              0                   1.06                0                   0                   0                   
93                              0                   0.12                0                   0                   0                   
94                              0                   4.14                0                   0                   0                   
95                              2                   11.54               0.17                0.17                0                   
96                              87                  103.62              0.84                0.84                0                   
97                              39                  66.45               0.59                0.58                0                   
